# Supplementary material for: Orthogonal transcriptional modulation and gene editing using multiple CRISPR-Cas systems
Source: Mol Ther. 2024 Nov 19;33(1):71–89. doi: 10.1016/j.ymthe.2024.11.024 (PMC11764084; doi:10.1016/j.ymthe.2024.11.024)
Supplement: Table S5. RNA-sequencing data: DEG list, predicted off-target sites, TSS coordinates, and output from search within 10 kb [file mmc3.xlsx]

## Sheet: DEG list
mRNA w. sgRNA vs mRNA only				dSpCas9 and dSaCas9 vs mRNA only
Gene name	log2FoldChange	pvalue		Gene name	log2FoldChange	pvalue
IL3RA_1	6.22713	2.44134e-09		PROM2_1	4.96261	0.00806988
PUF60_1	5.29641	0.0200595		LOC124903232	4.94034	0.00664505
LOC100294145	4.88121	0.0254646		STK19_5	4.66984	0.00122104
GBA1	4.49411	0.00191101		MYO3B	4.60763	0.00677065
MYO3B	4.48098	0.00922522		CD22	4.46438	0.0367847
TAP1_5	3.9644	0.00901918		LINC01426	4.3761	0.0144318
TRBJ1-2_1	3.941	0.00413792		TRC-GCA23-1	4.30192	0.0287872
MSRB3	3.9102	2.07019e-08		C20orf144	4.29237	0.00668121
EGR4	3.75556	0.00132663		SDK1-AS1	4.18873	0.0126349
DENND11_1	3.69261	0.00271442		LOC124901896	4.11395	0.026013
PLEKHM1_2	3.62047	0.0036021		LINC00461	4.10454	0.049402
DMBT1	3.55868	4.54542e-05		CSNK2B_5	4.0627	7.37257e-06
BFAR_1	3.55429	0.000141991		LOC124904211	4.00767	0.00367733
OCLN_2	3.3899	0.027517		LOC124900996	3.98463	0.00485493
TPRKB_1	3.30763	1.03814e-08		LOC100652999	3.80161	0.0286603
SCARF1_1	3.25144	0.0328115		RING1_1	3.78996	0.0219554
REXO4_1	3.14728	0.000194691		GBA1	3.63925	0.0120156
DGAT1_1	3.10371	0.000205486		LOC124903453	3.55797	0.0436849
HLA-A_2	3.05599	0.0252858		MIR6877	3.54022	0.0482262
LOC124900667	3.04567	0.0417108		VSIG10L2	3.39659	0.0264169
TRBJ2-4	2.91599	0.00296814		BMAL2-AS1	3.29991	0.0333656
GFUS_1	2.8373	6.27209e-05		FAM153CP	3.23449	0.034483
EHMT2_3	2.8135	0.0370595		MIR133A1HG	3.18818	0.0130325
GTF2H2B_1	2.7772	0.0058601		LOC124901570	3.17003	0.0012501
H2AC16	2.75342	0.0319376		CRYBA1	3.11767	0.0394819
BAG6_5	2.69847	0.00757973		VN2R19P	3.11611	0.0488231
LOC101928032_1	2.69547	0.0121438		LOC124901868	3.06952	0.0153528
RPS17_1	2.61886	0.0269263		LOC124904060	2.96638	0.014271
CCHCR1_3	2.58816	0.0133856		B3GALT5	2.90253	0.02378
ARHGDIG	2.57471	0.0374015		CCNB1IP1	2.84847	0.00673893
CCNB1IP1	2.5531	0.0152506		EHMT2_3	2.83425	0.0351161
PDIA2	2.5502	0.00319533		HLA-A_2	2.75668	0.043068
HYOU1_1	2.53274	0.00310035		DENND11_1	2.75464	0.0266256
THEMIS	2.50274	0.0445588		ASAP3_1	2.74606	5.65464e-05
WFDC3	2.49797	0.0483306		ANGPTL1	2.69768	0.00807711
EGR2	2.44998	6.23048e-06		CLUL1	2.69614	0.037287
ABR_2	2.4261	0.0169066		LINC02284	2.69241	0.0196896
RASSF4	2.42296	4.74139e-29		LOC124902695	2.62058	0.00989987
CHCHD10_1	2.39209	4.74126e-07		AHSG	2.62042	0.0431068
CENPP	2.31357	0.011846		DHX16_6	2.59316	0.0205168
PLCL2_1	2.29826	0.000814044		ZNF559-ZNF177	2.59132	0.0131816
RPS6KA1_1	2.28618	0.00574313		LOC124906234	2.54712	0.0179864
TAP2_3	2.28489	0.00477951		LOC124907884	2.54353	0.00542528
OSGEP	2.22198	0.00188533		HERC2P9_1	2.5311	0.0021608
EGR3	2.15255	2.07743e-25		ADAMTSL4-AS1	2.52902	0.00973974
MOB2	2.10535	0.0475967		SNORD173	2.50502	0.0494506
HCK	2.09127	0.000125438		LOC105377113	2.48768	0.0318019
SLC35A2_1	2.05645	0.0288069		SDK2	2.48751	6.47399e-05
ZYX	2.04467	0.0373032		LOC124903633	2.48374	0.00828158
LOC124907758	-2.04487	0.0257419		TBC1D3E_1	2.47407	0.0138445
HLA-A_1	-2.06218	0.0284452		HBA1	2.47175	0.0417624
LRRTM2	-2.06483	0.01856		TPRKB_1	2.42481	2.80472e-05
BCYRN1	-2.08354	0.0354036		LOC124901249	2.40297	0.0302375
VARS2	-2.11137	0.00421773		TGM1	2.38344	0.0019573
GOLGA8O_1	-2.11261	0.0496271		MICB_1	2.37397	0.0435807
ABCF1_3	-2.11466	0.000347886		PSME1	2.37391	0.0338063
REXO5	-2.13252	0.0201967		LOC101927385	2.35718	0.0256805
LOC124902636	-2.16049	0.0306558		LOC105376279	2.35692	0.0172076
TAS2R20_2	-2.22662	0.0402314		GNL1_2	2.32191	0.00267193
CLRN1-AS1	-2.22799	0.0431398		ANKRD36	2.31621	0.00103743
LOC124901572	-2.25313	0.0245731		COL11A2_2	2.30938	0.0335867
EEF1D_1	-2.26006	0.0421261		PRDM6	2.30503	0.0142217
ABCF1_5	-2.28131	0.00767692		CABP7	2.26171	0.0222737
SRCIN1	-2.31342	0.00416575		MRS2P2	2.25847	0.0181289
MARF1_1	-2.3347	0.0455133		LOC124901967	2.25535	0.0185122
LINC01347	-2.33854	0.0241321		LOC124903450_1	2.23182	0.0414473
GTF2H1	-2.34189	0.019949		SLC16A1-AS1_1	2.22602	0.00370631
KIAA1143	-2.35502	0.00781277		PHC2-AS1	2.21286	0.0244272
SLC5A9	-2.3676	0.0448865		LOC124902109	2.19836	0.0218277
BAG6_6	-2.36953	0.048767		ELP5	2.19404	0.0318789
IPPK_1	-2.40084	0.0102155		LOC124905147	2.18644	0.00220583
LOC105378447	-2.41224	0.0450744		LOC102724591	2.16413	0.0442188
PTCHD1	-2.53099	0.0155704		BMP6	2.15376	0.0427108
DYNLT2	-2.54363	0.0290404		CENPP	2.12777	0.0204651
LOC124901365	-2.56171	0.0237678		LOC124904213	2.126	0.0463906
NAIP_3	-2.66368	0.0444534		LOC105371929	2.11102	0.0300322
CHORDC1	-2.73441	0.0126473		ULK4P1	2.10243	0.00313872
PPEF2	-2.76016	0.0447529		COPG2IT1	2.09451	0.0364822
CT75	-2.79631	0.0111992		LOC124902660	2.08148	0.000522081
MOAP1	-2.80132	0.000111074		LOC101929540_1	2.07288	0.0302918
SNORD53B	-2.81824	0.03985		FAM120B	2.05375	0.0258879
RIPK3	-2.82955	0.0145225		KLRB1	2.05309	0.029959
OPRD1	-2.86718	0.0223068		H3-3A-DT	2.05034	0.000988386
SNORA68B	-2.88838	0.0408635		SKIC2_5	2.04968	0.0358819
DHRS4_1	-2.89371	0.00220442		LOC107986673	2.02904	0.0245717
CENPN-AS1_1	-2.90448	0.0356235		CSNK2B	2.02738	0.0327781
LINC01238_1	-2.91415	0.00368485		LOC124905113	2.02724	0.0428611
GGNBP2	-2.92183	0.0102587		SPATC1L	2.02679	0.0358404
SLX1B	-2.93179	0.0473858		LOC124901749	2.01487	0.0319254
SIRPG-AS1	-2.93406	0.0414956		MTCH2	-2.04568	0.019082
LSM14A	-3.01378	0.00144864		LOC102723534_1	-2.05292	0.00884302
DDR1_2	-3.02715	0.0183063		LOC124901526	-2.05454	0.049962
ANKRD18B	-3.03835	0.0193227		VPS13C-DT	-2.0601	0.044282
LOC107987069	-3.08841	0.0350036		EHMT2_1	-2.0943	0.0168146
LOC102723534_1	-3.11629	0.000519212		OLFML2B	-2.12212	0.0454239
METTL21EP	-3.17974	0.00551351		ABCF1_3	-2.12779	0.000227004
CSNK2B_6	-3.22341	0.0115463		IFI27	-2.19717	0.0345908
BAG6	-3.24041	3.81554e-05		GTF2H2C_2_1	-2.24123	0.000687615
LOC124903755	-3.30407	0.0377293		TRBV12-3_1	-2.28436	0.00722085
LOC105374181	-3.49594	0.0177257		CHRNB1_1	-2.29777	0.000609462
ERVFRD-1	-3.50797	0.0208335		LSM14A	-2.33505	0.0133373
SCRG1	-3.5215	0.0434836		ABCF1_2	-2.38814	0.0326893
MIR3944	-3.52174	0.038031		HLA-A_1	-2.39382	0.0102108
SPDYE11	-3.57117	0.0304405		TMEM50B	-2.40728	0.0317489
LOC101929937	-3.57224	0.0196075		ACTR1B_1	-2.43547	0.00926103
IGLV4-60	-3.57869	0.0321254		GPANK1_3	-2.48678	0.0414595
TRHDE-AS1	-3.60059	0.0415919		VARS2	-2.52112	0.000622122
LOC124902366	-3.60888	0.0266124		ARHGEF19_1	-2.55931	0.0239045
ZBTB20-AS4	-3.63043	0.0260209		CD109-AS1	-2.57336	0.0104997
LOC124900423	-3.71939	0.012495		SNORD56	-2.58575	0.000184733
LOC107985784	-3.72014	0.0193421		NACA2	-2.59136	0.0122305
LOC124903917	-3.74287	0.0194228		EHMT2_4	-2.60154	0.0169957
PTPN5	-3.76179	0.0366575		MOAP1	-2.61368	0.000263452
GALNT15	-3.78063	0.0246312		SKIC2	-2.63187	0.00668908
NELFE_1	-3.78615	0.00130091		BAG6_6	-2.63203	0.0282006
LINC00417	-3.78975	0.032441		ZNF430_1	-2.68801	0.0219817
FAM242C	-3.87311	0.0260442		ZAP70	-2.74363	0.0475667
LOC105375262	-3.9236	0.032844		H4C1	-2.78423	0.0332618
LOC124906023	-3.9687	0.0228705		VARS2_4	-2.87313	0.00751068
HOOK1	-4.00929	0.0231231		HRAS	-2.91843	0.000995698
DRC1	-4.04089	0.0238841		CSNK2B_6	-2.93126	0.013837
THOC7-AS1	-4.04201	0.0041844		CPLANE2_1	-2.95025	0.0179118
MED4-AS1	-4.05731	0.0246617		LOC124901615	-2.97764	0.0375253
ANKRD1	-4.1065	0.0110167		LOC105378856	-3.08383	0.0497472
LOC105371750_1	-4.12441	0.0251047		NAIP_3	-3.19411	0.0174383
LOC124902808	-4.1752	0.00309295		RDM1_1	-3.25826	0.00265757
CD5	-4.21059	6.16076e-158		BCAN	-3.31519	0.0275115
CRYM	-4.28667	0.0231008		LOC105374347	-3.39883	0.0487598
LOC105370902	-4.28991	0.0135837		GMFG_1	-3.4151	0.0367092
OR2B8P	-4.44233	0.0107208		LOC124904905	-3.46132	0.0486064
LOC105378973	-4.5753	0.000703121		VWF	-3.50107	0.0144467
CFD_1	-4.57885	0.0001536		SURF4	-3.58638	0.02843
				GFY	-3.85167	0.0199271
dSpCas9 and dSaCas9 vs mRNA only				RNU6-8	-3.8825	0.0178231
Gene name	log2FoldChange	pvalue		NELFE_1	-3.92333	0.000549176
PROM2_1	4.96261	0.00806988		EVPLL_1	-3.94581	0.0377417
LOC124903232	4.94034	0.00664505		DDR1_2	-3.99208	0.00441135
STK19_5	4.66984	0.00122104		LOC105372879	-4.03115	0.0255733
MYO3B	4.60763	0.00677065		LOC124900643	-4.03852	0.013645
CD22	4.46438	0.0367847		IER3_1	-4.09239	0.0351183
LINC01426	4.3761	0.0144318		CFD_1	-4.16939	0.000301434
TRC-GCA23-1	4.30192	0.0287872		LYPD6B	-4.32475	0.0226786
C20orf144	4.29237	0.00668121		LOC105377783_1	-4.42666	0.00735743
SDK1-AS1	4.18873	0.0126349		CACNA1C-AS2_1	-4.50637	0.0318714
LOC124901896	4.11395	0.026013		ETV7	-4.53218	0.0159136
LINC00461	4.10454	0.049402		MRPS18B	-4.58217	0.00415515
CSNK2B_5	4.0627	7.37257e-06		ARHGAP17_1	-5.15182	0.00476529
LOC124904211	4.00767	0.00367733
LOC124900996	3.98463	0.00485493
LOC100652999	3.80161	0.0286603
RING1_1	3.78996	0.0219554
GBA1	3.63925	0.0120156
LOC124903453	3.55797	0.0436849
MIR6877	3.54022	0.0482262
VSIG10L2	3.39659	0.0264169
BMAL2-AS1	3.29991	0.0333656
FAM153CP	3.23449	0.034483
MIR133A1HG	3.18818	0.0130325
LOC124901570	3.17003	0.0012501
CRYBA1	3.11767	0.0394819
VN2R19P	3.11611	0.0488231
LOC124901868	3.06952	0.0153528
LOC124904060	2.96638	0.014271
B3GALT5	2.90253	0.02378
CCNB1IP1	2.84847	0.00673893
EHMT2_3	2.83425	0.0351161
HLA-A_2	2.75668	0.043068
DENND11_1	2.75464	0.0266256
ASAP3_1	2.74606	5.65464e-05
ANGPTL1	2.69768	0.00807711
CLUL1	2.69614	0.037287
LINC02284	2.69241	0.0196896
LOC124902695	2.62058	0.00989987
AHSG	2.62042	0.0431068
DHX16_6	2.59316	0.0205168
ZNF559-ZNF177	2.59132	0.0131816
LOC124906234	2.54712	0.0179864
LOC124907884	2.54353	0.00542528
HERC2P9_1	2.5311	0.0021608
ADAMTSL4-AS1	2.52902	0.00973974
SNORD173	2.50502	0.0494506
LOC105377113	2.48768	0.0318019
SDK2	2.48751	6.47399e-05
LOC124903633	2.48374	0.00828158
TBC1D3E_1	2.47407	0.0138445
HBA1	2.47175	0.0417624
TPRKB_1	2.42481	2.80472e-05
LOC124901249	2.40297	0.0302375
TGM1	2.38344	0.0019573
MICB_1	2.37397	0.0435807
PSME1	2.37391	0.0338063
LOC101927385	2.35718	0.0256805
LOC105376279	2.35692	0.0172076
GNL1_2	2.32191	0.00267193
ANKRD36	2.31621	0.00103743
COL11A2_2	2.30938	0.0335867
PRDM6	2.30503	0.0142217
CABP7	2.26171	0.0222737
MRS2P2	2.25847	0.0181289
LOC124901967	2.25535	0.0185122
LOC124903450_1	2.23182	0.0414473
SLC16A1-AS1_1	2.22602	0.00370631
PHC2-AS1	2.21286	0.0244272
LOC124902109	2.19836	0.0218277
ELP5	2.19404	0.0318789
LOC124905147	2.18644	0.00220583
LOC102724591	2.16413	0.0442188
BMP6	2.15376	0.0427108
CENPP	2.12777	0.0204651
LOC124904213	2.126	0.0463906
LOC105371929	2.11102	0.0300322
ULK4P1	2.10243	0.00313872
COPG2IT1	2.09451	0.0364822
LOC124902660	2.08148	0.000522081
LOC101929540_1	2.07288	0.0302918
FAM120B	2.05375	0.0258879
KLRB1	2.05309	0.029959
H3-3A-DT	2.05034	0.000988386
SKIC2_5	2.04968	0.0358819
LOC107986673	2.02904	0.0245717
CSNK2B	2.02738	0.0327781
LOC124905113	2.02724	0.0428611
SPATC1L	2.02679	0.0358404
LOC124901749	2.01487	0.0319254
MTCH2	-2.04568	0.019082
LOC102723534_1	-2.05292	0.00884302
LOC124901526	-2.05454	0.049962
VPS13C-DT	-2.0601	0.044282
EHMT2_1	-2.0943	0.0168146
OLFML2B	-2.12212	0.0454239
ABCF1_3	-2.12779	0.000227004
IFI27	-2.19717	0.0345908
GTF2H2C_2_1	-2.24123	0.000687615
TRBV12-3_1	-2.28436	0.00722085
CHRNB1_1	-2.29777	0.000609462
LSM14A	-2.33505	0.0133373
ABCF1_2	-2.38814	0.0326893
HLA-A_1	-2.39382	0.0102108
TMEM50B	-2.40728	0.0317489
ACTR1B_1	-2.43547	0.00926103
GPANK1_3	-2.48678	0.0414595
VARS2	-2.52112	0.000622122
ARHGEF19_1	-2.55931	0.0239045
CD109-AS1	-2.57336	0.0104997
SNORD56	-2.58575	0.000184733
NACA2	-2.59136	0.0122305
EHMT2_4	-2.60154	0.0169957
MOAP1	-2.61368	0.000263452
SKIC2	-2.63187	0.00668908
BAG6_6	-2.63203	0.0282006
ZNF430_1	-2.68801	0.0219817
ZAP70	-2.74363	0.0475667
H4C1	-2.78423	0.0332618
VARS2_4	-2.87313	0.00751068
HRAS	-2.91843	0.000995698
CSNK2B_6	-2.93126	0.013837
CPLANE2_1	-2.95025	0.0179118
LOC124901615	-2.97764	0.0375253
LOC105378856	-3.08383	0.0497472
NAIP_3	-3.19411	0.0174383
RDM1_1	-3.25826	0.00265757
BCAN	-3.31519	0.0275115
LOC105374347	-3.39883	0.0487598
GMFG_1	-3.4151	0.0367092
LOC124904905	-3.46132	0.0486064
VWF	-3.50107	0.0144467
SURF4	-3.58638	0.02843
GFY	-3.85167	0.0199271
RNU6-8	-3.8825	0.0178231
NELFE_1	-3.92333	0.000549176
EVPLL_1	-3.94581	0.0377417
DDR1_2	-3.99208	0.00441135
LOC105372879	-4.03115	0.0255733
LOC124900643	-4.03852	0.013645
IER3_1	-4.09239	0.0351183
CFD_1	-4.16939	0.000301434
LYPD6B	-4.32475	0.0226786
LOC105377783_1	-4.42666	0.00735743
CACNA1C-AS2_1	-4.50637	0.0318714
ETV7	-4.53218	0.0159136
MRPS18B	-4.58217	0.00415515
ARHGAP17_1	-5.15182	0.00476529

## Sheet: Predicted_off_target_sites
Chromosome	Chr. start cordinate	Chr. end cordinate	sgRNA	Off-target site ID #	Indicate if site is the on-target (used as pos. ctrl.)	Off-target prediction algorithm
X	1336491	1336513	CD123 sgRNA #1	1	<- positive control (=on-target)	CRISPOR
X	1336436	1336458	CD123 sgRNA #2	2	<- positive control (=on-target)	CRISPOR
X	1336384	1336406	CD123 sgRNA #3	3	<- positive control (=on-target)	CRISPOR
X	1336628	1336650	CD123 sgRNA #4	4	<- positive control (=on-target)	CRISPOR
11	61102548	61102570	CD5 sgRNA #1	5	<- positive control (=on-target)	CRISPOR
11	61102506	61102532	CD5 sgRNA #2	6	<- positive control (=on-target)	CRISPOR
11	61102650	61102676	CD5 sgRNA #3	7	<- positive control (=on-target)	CRISPOR
1	184801596	184801618	CD123 sgRNA #1	8		CRISPOR
X	69222939	69222961	CD123 sgRNA #1	9		CRISPOR
7	101606415	101606437	CD123 sgRNA #1	10		CRISPOR
8	35705453	35705475	CD123 sgRNA #1	11		CRISPOR
X	28178252	28178274	CD123 sgRNA #1	12		CRISPOR
3	58241769	58241791	CD123 sgRNA #1	13		CRISPOR
17	58228452	58228474	CD123 sgRNA #1	14		CRISPOR
5	142288601	142288623	CD123 sgRNA #1	15		CRISPOR
16	27729696	27729718	CD123 sgRNA #1	16		CRISPOR
2	19496589	19496611	CD123 sgRNA #1	17		CRISPOR
15	84967875	84967897	CD123 sgRNA #1	18		CRISPOR
14	60432894	60432916	CD123 sgRNA #1	19		CRISPOR
6	18129144	18129166	CD123 sgRNA #1	20		CRISPOR
11	112040959	112040981	CD123 sgRNA #1	21		CRISPOR
3	38655687	38655709	CD123 sgRNA #1	22		CRISPOR
14	42143304	42143326	CD123 sgRNA #1	23		CRISPOR
7	5693233	5693255	CD123 sgRNA #1	24		CRISPOR
4	147429557	147429579	CD123 sgRNA #1	25		CRISPOR
6	74654079	74654101	CD123 sgRNA #1	26		CRISPOR
5	106684686	106684708	CD123 sgRNA #1	27		CRISPOR
13	61724289	61724311	CD123 sgRNA #1	28		CRISPOR
19	12105206	12105228	CD123 sgRNA #1	29		CRISPOR
1	14819616	14819638	CD123 sgRNA #1	30		CRISPOR
5	113912918	113912940	CD123 sgRNA #1	31		CRISPOR
11	10649014	10649036	CD123 sgRNA #1	32		CRISPOR
14	66669012	66669034	CD123 sgRNA #1	33		CRISPOR
15	74763826	74763848	CD123 sgRNA #1	34		CRISPOR
16	24750553	24750575	CD123 sgRNA #1	35		CRISPOR
15	57541959	57541981	CD123 sgRNA #1	36		CRISPOR
1	6469236	6469258	CD123 sgRNA #1	37		CRISPOR
15	60822054	60822076	CD123 sgRNA #1	38		CRISPOR
17	11764235	11764257	CD123 sgRNA #1	39		CRISPOR
5	115324288	115324310	CD123 sgRNA #1	40		CRISPOR
2	30022663	30022685	CD123 sgRNA #1	41		CRISPOR
3	96750087	96750109	CD123 sgRNA #1	42		CRISPOR
7	40977906	40977928	CD123 sgRNA #1	43		CRISPOR
11	62423622	62423644	CD123 sgRNA #1	44		CRISPOR
10	14303415	14303437	CD123 sgRNA #1	45		CRISPOR
3	64414438	64414460	CD123 sgRNA #1	46		CRISPOR
14	68742272	68742294	CD123 sgRNA #1	47		CRISPOR
21	41326192	41326214	CD123 sgRNA #1	48		CRISPOR
X	13794076	13794098	CD123 sgRNA #1	49		CRISPOR
15	31375891	31375913	CD123 sgRNA #1	50		CRISPOR
12	1348341	1348363	CD123 sgRNA #1	51		CRISPOR
17	73903646	73903668	CD123 sgRNA #1	52		CRISPOR
5	62161263	62161285	CD123 sgRNA #1	53		CRISPOR
15	23614020	23614042	CD123 sgRNA #1	54		CRISPOR
3	21522836	21522858	CD123 sgRNA #1	55		CRISPOR
8	80548521	80548543	CD123 sgRNA #1	56		CRISPOR
18	53728175	53728197	CD123 sgRNA #1	57		CRISPOR
6	94978124	94978146	CD123 sgRNA #1	58		CRISPOR
X	25510296	25510318	CD123 sgRNA #1	59		CRISPOR
18	24657983	24658005	CD123 sgRNA #1	60		CRISPOR
12	92585564	92585586	CD123 sgRNA #1	61		CRISPOR
10	53631615	53631637	CD123 sgRNA #1	62		CRISPOR
1	38938393	38938415	CD123 sgRNA #1	63		CRISPOR
17	29585848	29585870	CD123 sgRNA #1	64		CRISPOR
12	106793955	106793977	CD123 sgRNA #1	65		CRISPOR
12	112916329	112916351	CD123 sgRNA #1	66		CRISPOR
22	34778176	34778198	CD123 sgRNA #1	67		CRISPOR
Y	21988862	21988884	CD123 sgRNA #1	68		CRISPOR
Y	22597511	22597533	CD123 sgRNA #1	69		CRISPOR
Y	23598150	23598172	CD123 sgRNA #1	70		CRISPOR
Y	26071908	26071930	CD123 sgRNA #1	71		CRISPOR
1	201308715	201308737	CD123 sgRNA #1	72		CRISPOR
9	14352910	14352932	CD123 sgRNA #1	73		CRISPOR
Y	16737379	16737401	CD123 sgRNA #1	74		CRISPOR
2	146904000	146904022	CD123 sgRNA #1	75		CRISPOR
10	33784039	33784061	CD123 sgRNA #1	76		CRISPOR
5	40517830	40517852	CD123 sgRNA #1	77		CRISPOR
5	94218381	94218403	CD123 sgRNA #1	78		CRISPOR
3	21300275	21300297	CD123 sgRNA #1	79		CRISPOR
2	79445072	79445094	CD123 sgRNA #1	80		CRISPOR
1	9338674	9338696	CD123 sgRNA #1	81		CRISPOR
1	54228700	54228722	CD123 sgRNA #1	82		CRISPOR
21	22270721	22270743	CD123 sgRNA #1	83		CRISPOR
9	113739709	113739731	CD123 sgRNA #1	84		CRISPOR
1	109915025	109915047	CD123 sgRNA #1	85		CRISPOR
13	89230567	89230589	CD123 sgRNA #1	86		CRISPOR
7	103142069	103142091	CD123 sgRNA #1	87		CRISPOR
22	18556958	18556980	CD123 sgRNA #1	88		CRISPOR
22	21438348	21438370	CD123 sgRNA #1	89		CRISPOR
22	21496483	21496505	CD123 sgRNA #1	90		CRISPOR
5	162609558	162609580	CD123 sgRNA #1	91		CRISPOR
11	65783226	65783248	CD123 sgRNA #1	92		CRISPOR
18	80052097	80052119	CD123 sgRNA #1	93		CRISPOR
1	8450454	8450476	CD123 sgRNA #1	94		CRISPOR
1	19405395	19405417	CD123 sgRNA #1	95		CRISPOR
1	219676945	219676967	CD123 sgRNA #1	96		CRISPOR
8	38625945	38625967	CD123 sgRNA #1	97		CRISPOR
1	169891483	169891505	CD123 sgRNA #1	98		CRISPOR
7	132044334	132044356	CD123 sgRNA #1	99		CRISPOR
1	77056080	77056102	CD123 sgRNA #1	100		CRISPOR
10	75816739	75816761	CD123 sgRNA #1	101		CRISPOR
17	45179153	45179175	CD123 sgRNA #1	102		CRISPOR
2	72945832	72945854	CD123 sgRNA #1	103		CRISPOR
9	23346260	23346282	CD123 sgRNA #1	104		CRISPOR
22	20532340	20532362	CD123 sgRNA #1	105		CRISPOR
12	131649169	131649191	CD123 sgRNA #1	106		CRISPOR
3	79834831	79834853	CD123 sgRNA #1	107		CRISPOR
19	42028332	42028354	CD123 sgRNA #1	108		CRISPOR
17	9817224	9817246	CD123 sgRNA #1	109		CRISPOR
12	112151736	112151758	CD123 sgRNA #1	110		CRISPOR
6	117179507	117179529	CD123 sgRNA #1	111		CRISPOR
3	44712516	44712538	CD123 sgRNA #1	112		CRISPOR
15	94109758	94109780	CD123 sgRNA #1	113		CRISPOR
2	7428192	7428214	CD123 sgRNA #1	114		CRISPOR
3	96416512	96416534	CD123 sgRNA #1	115		CRISPOR
18	46293754	46293776	CD123 sgRNA #1	116		CRISPOR
7	142880922	142880944	CD123 sgRNA #1	117		CRISPOR
X	148438889	148438911	CD123 sgRNA #1	118		CRISPOR
6	15937742	15937764	CD123 sgRNA #1	119		CRISPOR
3	143216250	143216272	CD123 sgRNA #1	120		CRISPOR
7	11299621	11299643	CD123 sgRNA #1	121		CRISPOR
5	135498088	135498110	CD123 sgRNA #1	122		CRISPOR
11	70814660	70814682	CD123 sgRNA #1	123		CRISPOR
1	204494746	204494768	CD123 sgRNA #1	124		CRISPOR
4	36322499	36322521	CD123 sgRNA #1	125		CRISPOR
15	22951405	22951427	CD123 sgRNA #1	126		CRISPOR
6	41427454	41427476	CD123 sgRNA #1	127		CRISPOR
12	53288765	53288787	CD123 sgRNA #1	128		CRISPOR
X	62841551	62841573	CD123 sgRNA #1	129		CRISPOR
17	8889785	8889807	CD123 sgRNA #1	130		CRISPOR
2	16780158	16780180	CD123 sgRNA #1	131		CRISPOR
3	171145421	171145443	CD123 sgRNA #1	132		CRISPOR
5	109426235	109426257	CD123 sgRNA #1	133		CRISPOR
1	117262837	117262859	CD123 sgRNA #1	134		CRISPOR
7	40282084	40282106	CD123 sgRNA #1	135		CRISPOR
12	114275511	114275533	CD123 sgRNA #1	136		CRISPOR
2	237546492	237546514	CD123 sgRNA #1	137		CRISPOR
1	21315869	21315891	CD123 sgRNA #1	138		CRISPOR
16	28786651	28786673	CD123 sgRNA #1	139		CRISPOR
15	84870292	84870314	CD123 sgRNA #1	140		CRISPOR
1	160551280	160551302	CD123 sgRNA #1	141		CRISPOR
11	73452426	73452448	CD123 sgRNA #1	142		CRISPOR
12	56720901	56720923	CD123 sgRNA #1	143		CRISPOR
13	22253024	22253046	CD123 sgRNA #1	144		CRISPOR
14	60536357	60536379	CD123 sgRNA #1	145		CRISPOR
15	98907414	98907436	CD123 sgRNA #1	146		CRISPOR
17	49824158	49824180	CD123 sgRNA #1	147		CRISPOR
2	45951070	45951092	CD123 sgRNA #1	148		CRISPOR
2	240234335	240234357	CD123 sgRNA #1	149		CRISPOR
20	11341240	11341262	CD123 sgRNA #1	150		CRISPOR
22	46099809	46099831	CD123 sgRNA #1	151		CRISPOR
3	123480223	123480245	CD123 sgRNA #1	152		CRISPOR
6	8989630	8989652	CD123 sgRNA #1	153		CRISPOR
6	78452470	78452492	CD123 sgRNA #1	154		CRISPOR
6	83033877	83033899	CD123 sgRNA #1	155		CRISPOR
6	112518852	112518874	CD123 sgRNA #1	156		CRISPOR
6	135603234	135603256	CD123 sgRNA #1	157		CRISPOR
7	31422861	31422883	CD123 sgRNA #1	158		CRISPOR
7	159311397	159311419	CD123 sgRNA #1	159		CRISPOR
8	90500773	90500795	CD123 sgRNA #1	160		CRISPOR
9	123442265	123442287	CD123 sgRNA #1	161		CRISPOR
21	17200530	17200552	CD123 sgRNA #1	162		CRISPOR
1	183091332	183091354	CD123 sgRNA #1	163		CRISPOR
15	77747239	77747261	CD123 sgRNA #1	164		CRISPOR
6	20604221	20604243	CD123 sgRNA #1	165		CRISPOR
10	132523984	132524006	CD123 sgRNA #1	166		CRISPOR
9	1554518	1554540	CD123 sgRNA #1	167		CRISPOR
2	55254620	55254642	CD123 sgRNA #1	168		CRISPOR
15	20643254	20643276	CD123 sgRNA #1	169		CRISPOR
15	34891050	34891072	CD123 sgRNA #1	170		CRISPOR
9	32997717	32997739	CD123 sgRNA #1	171		CRISPOR
X	150152118	150152140	CD123 sgRNA #2	174		CRISPOR
10	74825295	74825317	CD123 sgRNA #2	175		CRISPOR
9	134055995	134056017	CD123 sgRNA #2	176		CRISPOR
19	55546527	55546549	CD123 sgRNA #2	177		CRISPOR
20	57426944	57426966	CD123 sgRNA #2	178		CRISPOR
19	57872839	57872861	CD123 sgRNA #2	179		CRISPOR
20	46965971	46965993	CD123 sgRNA #2	180		CRISPOR
X	9445809	9445831	CD123 sgRNA #2	181		CRISPOR
1	175123856	175123878	CD123 sgRNA #2	182		CRISPOR
4	122708418	122708440	CD123 sgRNA #2	183		CRISPOR
8	55978277	55978299	CD123 sgRNA #2	184		CRISPOR
19	37808132	37808154	CD123 sgRNA #2	185		CRISPOR
1	10286966	10286988	CD123 sgRNA #2	186		CRISPOR
8	101549492	101549514	CD123 sgRNA #2	187		CRISPOR
17	9823949	9823971	CD123 sgRNA #2	188		CRISPOR
5	31164782	31164804	CD123 sgRNA #2	189		CRISPOR
11	69399024	69399046	CD123 sgRNA #2	190		CRISPOR
12	8603196	8603218	CD123 sgRNA #2	191		CRISPOR
18	24188394	24188416	CD123 sgRNA #2	192		CRISPOR
16	27778864	27778886	CD123 sgRNA #2	193		CRISPOR
16	3487870	3487892	CD123 sgRNA #2	194		CRISPOR
9	41189056	41189078	CD123 sgRNA #2	195		CRISPOR
9	65676157	65676179	CD123 sgRNA #2	196		CRISPOR
9	68242212	68242234	CD123 sgRNA #2	197		CRISPOR
X	69073907	69073929	CD123 sgRNA #2	198		CRISPOR
17	44356195	44356217	CD123 sgRNA #2	199		CRISPOR
9	113647321	113647343	CD123 sgRNA #2	200		CRISPOR
14	30840432	30840454	CD123 sgRNA #2	201		CRISPOR
19	50365635	50365657	CD123 sgRNA #2	202		CRISPOR
22	19773791	19773813	CD123 sgRNA #2	203		CRISPOR
17	15259439	15259461	CD123 sgRNA #2	204		CRISPOR
22	37491102	37491124	CD123 sgRNA #2	205		CRISPOR
1	154231206	154231228	CD123 sgRNA #2	206		CRISPOR
10	44847784	44847806	CD123 sgRNA #2	207		CRISPOR
1	31234621	31234643	CD123 sgRNA #2	208		CRISPOR
1	22539104	22539126	CD123 sgRNA #2	209		CRISPOR
12	113244870	113244892	CD123 sgRNA #2	210		CRISPOR
12	27393532	27393554	CD123 sgRNA #2	211		CRISPOR
1	177278638	177278660	CD123 sgRNA #2	212		CRISPOR
2	113438049	113438071	CD123 sgRNA #2	213		CRISPOR
9	178767	178789	CD123 sgRNA #2	214		CRISPOR
3	133264946	133264968	CD123 sgRNA #2	215		CRISPOR
7	29491490	29491512	CD123 sgRNA #2	216		CRISPOR
1	161366855	161366877	CD123 sgRNA #2	217		CRISPOR
12	57352771	57352793	CD123 sgRNA #2	218		CRISPOR
14	29080768	29080790	CD123 sgRNA #2	219		CRISPOR
20	45375286	45375308	CD123 sgRNA #2	220		CRISPOR
17	36777309	36777331	CD123 sgRNA #2	221		CRISPOR
4	62498783	62498805	CD123 sgRNA #2	222		CRISPOR
16	27776823	27776845	CD123 sgRNA #2	223		CRISPOR
12	54081183	54081205	CD123 sgRNA #2	224		CRISPOR
1	208194957	208194979	CD123 sgRNA #2	225		CRISPOR
18	9766449	9766471	CD123 sgRNA #2	226		CRISPOR
1	183880535	183880557	CD123 sgRNA #2	227		CRISPOR
2	240132263	240132285	CD123 sgRNA #2	228		CRISPOR
15	25012881	25012903	CD123 sgRNA #2	229		CRISPOR
19	31121269	31121291	CD123 sgRNA #2	230		CRISPOR
2	226570300	226570322	CD123 sgRNA #2	231		CRISPOR
7	100582400	100582422	CD123 sgRNA #2	232		CRISPOR
11	69881862	69881884	CD123 sgRNA #2	233		CRISPOR
16	71439897	71439919	CD123 sgRNA #2	234		CRISPOR
17	9268842	9268864	CD123 sgRNA #2	235		CRISPOR
8	124702626	124702648	CD123 sgRNA #2	236		CRISPOR
1	166064565	166064587	CD123 sgRNA #2	237		CRISPOR
3	140858815	140858837	CD123 sgRNA #2	238		CRISPOR
2	175661149	175661171	CD123 sgRNA #2	239		CRISPOR
4	7893781	7893803	CD123 sgRNA #2	240		CRISPOR
19	48466894	48466916	CD123 sgRNA #2	241		CRISPOR
10	103917755	103917777	CD123 sgRNA #2	242		CRISPOR
20	3083249	3083271	CD123 sgRNA #2	243		CRISPOR
12	121794243	121794265	CD123 sgRNA #2	244		CRISPOR
14	99605220	99605242	CD123 sgRNA #2	245		CRISPOR
11	3129801	3129823	CD123 sgRNA #2	246		CRISPOR
11	67269463	67269485	CD123 sgRNA #2	247		CRISPOR
1	159936367	159936389	CD123 sgRNA #2	248		CRISPOR
2	1155913	1155935	CD123 sgRNA #2	249		CRISPOR
4	86562136	86562158	CD123 sgRNA #2	250		CRISPOR
1	198494194	198494216	CD123 sgRNA #2	251		CRISPOR
10	121645326	121645348	CD123 sgRNA #2	252		CRISPOR
1	54462584	54462606	CD123 sgRNA #2	253		CRISPOR
20	31613330	31613352	CD123 sgRNA #2	254		CRISPOR
1	21335099	21335121	CD123 sgRNA #2	255		CRISPOR
19	40417461	40417483	CD123 sgRNA #2	256		CRISPOR
1	15784765	15784787	CD123 sgRNA #2	257		CRISPOR
1	110198365	110198387	CD123 sgRNA #2	258		CRISPOR
10	125022984	125023006	CD123 sgRNA #2	259		CRISPOR
13	109746581	109746603	CD123 sgRNA #2	260		CRISPOR
17	5947201	5947223	CD123 sgRNA #2	261		CRISPOR
18	9404965	9404987	CD123 sgRNA #2	262		CRISPOR
19	11616545	11616567	CD123 sgRNA #2	263		CRISPOR
2	1737111	1737133	CD123 sgRNA #2	264		CRISPOR
22	20245351	20245373	CD123 sgRNA #2	265		CRISPOR
6	40749933	40749955	CD123 sgRNA #2	266		CRISPOR
1	192416325	192416347	CD123 sgRNA #2	267		CRISPOR
5	34480374	34480396	CD123 sgRNA #2	268		CRISPOR
22	23217575	23217597	CD123 sgRNA #2	269		CRISPOR
2	235680362	235680384	CD123 sgRNA #2	270		CRISPOR
10	101133339	101133361	CD123 sgRNA #2	271		CRISPOR
10	52395254	52395276	CD123 sgRNA #2	272		CRISPOR
12	48495447	48495469	CD123 sgRNA #3	275		CRISPOR
1	21879630	21879652	CD123 sgRNA #3	276		CRISPOR
16	85182402	85182424	CD123 sgRNA #3	277		CRISPOR
19	57704556	57704578	CD123 sgRNA #3	278		CRISPOR
18	66881651	66881673	CD123 sgRNA #3	279		CRISPOR
22	41910866	41910888	CD123 sgRNA #3	280		CRISPOR
1	44422445	44422467	CD123 sgRNA #3	281		CRISPOR
X	96342146	96342168	CD123 sgRNA #3	282		CRISPOR
11	48490298	48490320	CD123 sgRNA #3	283		CRISPOR
1	175486295	175486317	CD123 sgRNA #3	284		CRISPOR
7	116491031	116491053	CD123 sgRNA #3	285		CRISPOR
9	107219123	107219145	CD123 sgRNA #3	286		CRISPOR
6	105900457	105900479	CD123 sgRNA #3	287		CRISPOR
19	30911760	30911782	CD123 sgRNA #3	288		CRISPOR
4	39103017	39103039	CD123 sgRNA #3	289		CRISPOR
18	69932226	69932248	CD123 sgRNA #3	290		CRISPOR
11	62033835	62033857	CD123 sgRNA #3	291		CRISPOR
3	14198982	14199004	CD123 sgRNA #3	292		CRISPOR
18	3776189	3776211	CD123 sgRNA #3	293		CRISPOR
17	21330390	21330412	CD123 sgRNA #3	294		CRISPOR
1	70581329	70581351	CD123 sgRNA #3	295		CRISPOR
15	80878466	80878488	CD123 sgRNA #3	296		CRISPOR
6	168241991	168242013	CD123 sgRNA #3	297		CRISPOR
16	67829678	67829700	CD123 sgRNA #3	298		CRISPOR
22	47654056	47654078	CD123 sgRNA #3	299		CRISPOR
4	173218481	173218503	CD123 sgRNA #3	300		CRISPOR
Y	19156307	19156329	CD123 sgRNA #3	301		CRISPOR
5	159890457	159890479	CD123 sgRNA #3	302		CRISPOR
4	178812872	178812894	CD123 sgRNA #3	303		CRISPOR
1	58138484	58138506	CD123 sgRNA #3	304		CRISPOR
1	162952923	162952945	CD123 sgRNA #3	305		CRISPOR
15	24747664	24747686	CD123 sgRNA #3	306		CRISPOR
1	174301258	174301280	CD123 sgRNA #3	307		CRISPOR
1	226996530	226996552	CD123 sgRNA #3	308		CRISPOR
7	138800151	138800173	CD123 sgRNA #3	309		CRISPOR
2	112250719	112250741	CD123 sgRNA #3	310		CRISPOR
14	23727030	23727052	CD123 sgRNA #3	311		CRISPOR
7	99901599	99901621	CD123 sgRNA #3	312		CRISPOR
7	102280243	102280265	CD123 sgRNA #3	313		CRISPOR
16	70659319	70659341	CD123 sgRNA #3	314		CRISPOR
3	141055868	141055890	CD123 sgRNA #3	315		CRISPOR
7	2913990	2914012	CD123 sgRNA #3	316		CRISPOR
10	89871200	89871222	CD123 sgRNA #3	317		CRISPOR
14	73189325	73189347	CD123 sgRNA #3	318		CRISPOR
1	4320289	4320311	CD123 sgRNA #3	319		CRISPOR
6	125990344	125990366	CD123 sgRNA #3	320		CRISPOR
14	68900051	68900073	CD123 sgRNA #3	321		CRISPOR
1	155450912	155450934	CD123 sgRNA #3	322		CRISPOR
16	21096413	21096435	CD123 sgRNA #3	323		CRISPOR
Y	16136716	16136738	CD123 sgRNA #3	324		CRISPOR
1	94648695	94648717	CD123 sgRNA #3	325		CRISPOR
2	238511784	238511806	CD123 sgRNA #3	326		CRISPOR
7	147170761	147170783	CD123 sgRNA #3	327		CRISPOR
5	150556825	150556847	CD123 sgRNA #3	328		CRISPOR
6	118035973	118035995	CD123 sgRNA #3	329		CRISPOR
5	3114432	3114454	CD123 sgRNA #3	330		CRISPOR
2	195074420	195074442	CD123 sgRNA #3	331		CRISPOR
22	36159615	36159637	CD123 sgRNA #3	332		CRISPOR
9	5863579	5863601	CD123 sgRNA #3	333		CRISPOR
8	19727736	19727758	CD123 sgRNA #3	334		CRISPOR
12	90234061	90234083	CD123 sgRNA #3	335		CRISPOR
12	125520566	125520588	CD123 sgRNA #3	336		CRISPOR
X	101751419	101751441	CD123 sgRNA #3	337		CRISPOR
5	138402130	138402152	CD123 sgRNA #3	338		CRISPOR
3	122718075	122718097	CD123 sgRNA #3	339		CRISPOR
21	29235229	29235251	CD123 sgRNA #3	340		CRISPOR
7	158396178	158396200	CD123 sgRNA #3	341		CRISPOR
15	98891986	98892008	CD123 sgRNA #3	342		CRISPOR
2	240390937	240390959	CD123 sgRNA #3	343		CRISPOR
6	131068385	131068407	CD123 sgRNA #3	344		CRISPOR
4	126131244	126131266	CD123 sgRNA #3	345		CRISPOR
17	68787393	68787415	CD123 sgRNA #3	346		CRISPOR
8	127968857	127968879	CD123 sgRNA #3	347		CRISPOR
16	5430500	5430522	CD123 sgRNA #3	348		CRISPOR
7	29528632	29528654	CD123 sgRNA #3	349		CRISPOR
1	146822133	146822155	CD123 sgRNA #3	350		CRISPOR
16	70893422	70893444	CD123 sgRNA #3	351		CRISPOR
5	39908016	39908038	CD123 sgRNA #3	352		CRISPOR
1	227941996	227942018	CD123 sgRNA #3	353		CRISPOR
5	174208397	174208419	CD123 sgRNA #3	354		CRISPOR
8	61486170	61486192	CD123 sgRNA #3	355		CRISPOR
5	57115079	57115101	CD123 sgRNA #3	356		CRISPOR
19	56928728	56928750	CD123 sgRNA #3	357		CRISPOR
8	43093353	43093375	CD123 sgRNA #3	358		CRISPOR
2	207702425	207702447	CD123 sgRNA #3	359		CRISPOR
16	54350514	54350536	CD123 sgRNA #3	360		CRISPOR
Y	19119707	19119729	CD123 sgRNA #3	361		CRISPOR
16	1449676	1449698	CD123 sgRNA #3	362		CRISPOR
8	10144052	10144074	CD123 sgRNA #3	363		CRISPOR
7	80641708	80641730	CD123 sgRNA #3	364		CRISPOR
12	52533705	52533727	CD123 sgRNA #3	365		CRISPOR
3	14565968	14565990	CD123 sgRNA #3	366		CRISPOR
1	22417396	22417418	CD123 sgRNA #3	367		CRISPOR
3	32111193	32111215	CD123 sgRNA #3	368		CRISPOR
10	106650527	106650549	CD123 sgRNA #3	369		CRISPOR
10	114872915	114872937	CD123 sgRNA #3	370		CRISPOR
10	46040144	46040166	CD123 sgRNA #3	371		CRISPOR
11	116921158	116921180	CD123 sgRNA #3	372		CRISPOR
7	47079355	47079377	CD123 sgRNA #3	373		CRISPOR
6	160466333	160466355	CD123 sgRNA #3	374		CRISPOR
13	111968945	111968967	CD123 sgRNA #3	375		CRISPOR
1	39007967	39007989	CD123 sgRNA #3	376		CRISPOR
22	20198223	20198245	CD123 sgRNA #3	377		CRISPOR
11	83696339	83696361	CD123 sgRNA #3	378		CRISPOR
10	22103948	22103970	CD123 sgRNA #3	379		CRISPOR
3	132859961	132859983	CD123 sgRNA #3	380		CRISPOR
1	171834815	171834837	CD123 sgRNA #3	381		CRISPOR
2	129813267	129813289	CD123 sgRNA #3	382		CRISPOR
6	157995609	157995631	CD123 sgRNA #3	383		CRISPOR
13	48002531	48002553	CD123 sgRNA #3	384		CRISPOR
20	44780012	44780034	CD123 sgRNA #3	385		CRISPOR
14	97560746	97560768	CD123 sgRNA #3	386		CRISPOR
4	10427508	10427530	CD123 sgRNA #3	387		CRISPOR
5	147543008	147543030	CD123 sgRNA #3	388		CRISPOR
7	114073587	114073609	CD123 sgRNA #3	389		CRISPOR
15	100735772	100735794	CD123 sgRNA #3	390		CRISPOR
3	42045728	42045750	CD123 sgRNA #3	391		CRISPOR
12	130114265	130114287	CD123 sgRNA #3	392		CRISPOR
18	79973121	79973143	CD123 sgRNA #3	393		CRISPOR
9	79055552	79055574	CD123 sgRNA #3	394		CRISPOR
7	30907109	30907131	CD123 sgRNA #3	395		CRISPOR
7	70303939	70303961	CD123 sgRNA #3	396		CRISPOR
14	59894224	59894246	CD123 sgRNA #3	397		CRISPOR
2	222979063	222979085	CD123 sgRNA #3	398		CRISPOR
10	77979292	77979314	CD123 sgRNA #3	399		CRISPOR
X	58054078	58054100	CD123 sgRNA #3	400		CRISPOR
12	20336050	20336072	CD123 sgRNA #3	401		CRISPOR
22	42427155	42427177	CD123 sgRNA #3	402		CRISPOR
13	73371308	73371330	CD123 sgRNA #3	403		CRISPOR
7	12939512	12939534	CD123 sgRNA #3	404		CRISPOR
20	48982418	48982440	CD123 sgRNA #3	405		CRISPOR
9	75261399	75261421	CD123 sgRNA #3	406		CRISPOR
12	1938234	1938256	CD123 sgRNA #3	407		CRISPOR
22	37498201	37498223	CD123 sgRNA #3	408		CRISPOR
11	35759901	35759923	CD123 sgRNA #3	409		CRISPOR
5	175348927	175348949	CD123 sgRNA #3	410		CRISPOR
12	85856419	85856441	CD123 sgRNA #3	411		CRISPOR
10	94179312	94179334	CD123 sgRNA #3	412		CRISPOR
11	76635279	76635301	CD123 sgRNA #3	413		CRISPOR
9	97521186	97521208	CD123 sgRNA #3	414		CRISPOR
18	31600299	31600321	CD123 sgRNA #3	415		CRISPOR
5	176848315	176848337	CD123 sgRNA #3	416		CRISPOR
8	141309163	141309185	CD123 sgRNA #3	417		CRISPOR
21	23708761	23708783	CD123 sgRNA #3	418		CRISPOR
X	94710799	94710821	CD123 sgRNA #3	419		CRISPOR
5	180222584	180222606	CD123 sgRNA #3	420		CRISPOR
18	8849272	8849294	CD123 sgRNA #3	421		CRISPOR
6	144579671	144579693	CD123 sgRNA #3	422		CRISPOR
20	43222582	43222604	CD123 sgRNA #3	423		CRISPOR
12	124109736	124109758	CD123 sgRNA #3	424		CRISPOR
1	46696486	46696508	CD123 sgRNA #3	425		CRISPOR
17	47163415	47163437	CD123 sgRNA #3	426		CRISPOR
20	17537832	17537854	CD123 sgRNA #3	427		CRISPOR
5	108607109	108607131	CD123 sgRNA #3	428		CRISPOR
5	119084578	119084600	CD123 sgRNA #3	429		CRISPOR
6	14389827	14389849	CD123 sgRNA #3	430		CRISPOR
6	34250827	34250849	CD123 sgRNA #3	431		CRISPOR
X	135990267	135990289	CD123 sgRNA #3	432		CRISPOR
17	33163774	33163796	CD123 sgRNA #3	433		CRISPOR
17	78184302	78184324	CD123 sgRNA #3	434		CRISPOR
10	3898287	3898309	CD123 sgRNA #3	435		CRISPOR
11	119453217	119453239	CD123 sgRNA #3	436		CRISPOR
3	196289489	196289511	CD123 sgRNA #3	437		CRISPOR
10	11913421	11913443	CD123 sgRNA #3	438		CRISPOR
10	117263750	117263772	CD123 sgRNA #3	439		CRISPOR
7	149622855	149622877	CD123 sgRNA #3	440		CRISPOR
6	78756837	78756859	CD123 sgRNA #3	441		CRISPOR
3	138362291	138362313	CD123 sgRNA #3	442		CRISPOR
13	112488374	112488396	CD123 sgRNA #3	443		CRISPOR
2	48862665	48862687	CD123 sgRNA #3	444		CRISPOR
20	32991986	32992008	CD123 sgRNA #3	445		CRISPOR
19	33388723	33388745	CD123 sgRNA #3	446		CRISPOR
13	113968672	113968694	CD123 sgRNA #3	447		CRISPOR
2	225764313	225764335	CD123 sgRNA #3	448		CRISPOR
16	3379573	3379595	CD123 sgRNA #3	449		CRISPOR
16	82635419	82635441	CD123 sgRNA #3	450		CRISPOR
7	74664096	74664118	CD123 sgRNA #3	451		CRISPOR
9	135114863	135114885	CD123 sgRNA #3	452		CRISPOR
2	240402238	240402260	CD123 sgRNA #3	453		CRISPOR
5	1489361	1489383	CD123 sgRNA #3	454		CRISPOR
7	74535889	74535911	CD123 sgRNA #3	455		CRISPOR
20	47331563	47331585	CD123 sgRNA #3	456		CRISPOR
10	79350836	79350858	CD123 sgRNA #3	457		CRISPOR
5	58958524	58958546	CD123 sgRNA #3	458		CRISPOR
1	161580157	161580179	CD123 sgRNA #3	459		CRISPOR
1	161661961	161661983	CD123 sgRNA #3	460		CRISPOR
2	195953372	195953394	CD123 sgRNA #3	461		CRISPOR
19	3337542	3337564	CD123 sgRNA #3	462		CRISPOR
1	204335672	204335694	CD123 sgRNA #3	463		CRISPOR
12	121970271	121970293	CD123 sgRNA #3	464		CRISPOR
15	99187570	99187592	CD123 sgRNA #3	465		CRISPOR
22	49043477	49043499	CD123 sgRNA #3	466		CRISPOR
9	38283201	38283223	CD123 sgRNA #3	467		CRISPOR
3	189024472	189024494	CD123 sgRNA #3	468		CRISPOR
6	48113839	48113861	CD123 sgRNA #3	469		CRISPOR
19	6060729	6060751	CD123 sgRNA #3	470		CRISPOR
17	82223849	82223871	CD123 sgRNA #3	471		CRISPOR
1	5977144	5977166	CD123 sgRNA #3	472		CRISPOR
14	93013677	93013699	CD123 sgRNA #3	473		CRISPOR
9	105189987	105190009	CD123 sgRNA #3	474		CRISPOR
7	151810342	151810364	CD123 sgRNA #3	475		CRISPOR
1	205830817	205830839	CD123 sgRNA #3	476		CRISPOR
1	2298540	2298562	CD123 sgRNA #3	477		CRISPOR
4	23476252	23476274	CD123 sgRNA #3	478		CRISPOR
3	39551898	39551920	CD123 sgRNA #3	479		CRISPOR
2	126688573	126688595	CD123 sgRNA #3	480		CRISPOR
2	22157171	22157193	CD123 sgRNA #3	481		CRISPOR
22	40044418	40044440	CD123 sgRNA #3	482		CRISPOR
11	61599232	61599254	CD123 sgRNA #3	483		CRISPOR
15	26246021	26246043	CD123 sgRNA #3	484		CRISPOR
X	97454203	97454225	CD123 sgRNA #3	485		CRISPOR
5	38014382	38014404	CD123 sgRNA #3	486		CRISPOR
9	93923474	93923496	CD123 sgRNA #3	487		CRISPOR
11	88290439	88290461	CD123 sgRNA #3	488		CRISPOR
15	27455231	27455253	CD123 sgRNA #3	489		CRISPOR
1	104454460	104454482	CD123 sgRNA #3	490		CRISPOR
X	93468039	93468061	CD123 sgRNA #3	491		CRISPOR
X	93494231	93494253	CD123 sgRNA #3	492		CRISPOR
10	95022892	95022914	CD123 sgRNA #3	493		CRISPOR
1	108137348	108137370	CD123 sgRNA #3	494		CRISPOR
5	66515697	66515719	CD123 sgRNA #3	495		CRISPOR
12	93516869	93516891	CD123 sgRNA #3	496		CRISPOR
6	72414890	72414912	CD123 sgRNA #3	497		CRISPOR
15	75662957	75662979	CD123 sgRNA #3	498		CRISPOR
20	57745524	57745546	CD123 sgRNA #3	499		CRISPOR
17	54269458	54269480	CD123 sgRNA #3	500		CRISPOR
22	20230943	20230965	CD123 sgRNA #3	501		CRISPOR
10	65780035	65780057	CD123 sgRNA #3	502		CRISPOR
2	170923355	170923377	CD123 sgRNA #3	503		CRISPOR
22	37386185	37386207	CD123 sgRNA #3	504		CRISPOR
21	33168123	33168145	CD123 sgRNA #3	505		CRISPOR
4	138099750	138099772	CD123 sgRNA #3	506		CRISPOR
1	162712978	162713000	CD123 sgRNA #3	507		CRISPOR
10	79135732	79135754	CD123 sgRNA #3	508		CRISPOR
18	80045089	80045111	CD123 sgRNA #3	509		CRISPOR
1	45860465	45860487	CD123 sgRNA #3	510		CRISPOR
14	98593515	98593537	CD123 sgRNA #3	511		CRISPOR
19	11056906	11056928	CD123 sgRNA #3	512		CRISPOR
5	38188628	38188650	CD123 sgRNA #3	513		CRISPOR
5	149176044	149176066	CD123 sgRNA #3	514		CRISPOR
14	24314893	24314915	CD123 sgRNA #3	515		CRISPOR
X	151099342	151099364	CD123 sgRNA #3	516		CRISPOR
11	32436778	32436800	CD123 sgRNA #3	517		CRISPOR
20	5823198	5823220	CD123 sgRNA #3	518		CRISPOR
3	112812002	112812024	CD123 sgRNA #3	519		CRISPOR
6	111873836	111873858	CD123 sgRNA #3	520		CRISPOR
17	21272107	21272129	CD123 sgRNA #3	521		CRISPOR
1	53592201	53592223	CD123 sgRNA #3	522		CRISPOR
3	9747202	9747224	CD123 sgRNA #3	523		CRISPOR
22	19637005	19637027	CD123 sgRNA #3	524		CRISPOR
18	47750659	47750681	CD123 sgRNA #3	525		CRISPOR
11	43602794	43602816	CD123 sgRNA #3	526		CRISPOR
22	42377784	42377806	CD123 sgRNA #3	527		CRISPOR
12	46517157	46517179	CD123 sgRNA #3	528		CRISPOR
7	35595660	35595682	CD123 sgRNA #3	529		CRISPOR
1	36479464	36479486	CD123 sgRNA #3	530		CRISPOR
1	97061705	97061727	CD123 sgRNA #3	531		CRISPOR
12	58680531	58680553	CD123 sgRNA #3	532		CRISPOR
12	65254888	65254910	CD123 sgRNA #3	533		CRISPOR
12	67826662	67826684	CD123 sgRNA #3	534		CRISPOR
16	55045620	55045642	CD123 sgRNA #3	535		CRISPOR
16	89088414	89088436	CD123 sgRNA #3	536		CRISPOR
19	10988079	10988101	CD123 sgRNA #3	537		CRISPOR
19	46788822	46788844	CD123 sgRNA #3	538		CRISPOR
2	41857173	41857195	CD123 sgRNA #3	539		CRISPOR
2	75065271	75065293	CD123 sgRNA #3	540		CRISPOR
2	95285716	95285738	CD123 sgRNA #3	541		CRISPOR
2	172524779	172524801	CD123 sgRNA #3	542		CRISPOR
2	174256475	174256497	CD123 sgRNA #3	543		CRISPOR
22	49046541	49046563	CD123 sgRNA #3	544		CRISPOR
3	10531311	10531333	CD123 sgRNA #3	545		CRISPOR
3	12968715	12968737	CD123 sgRNA #3	546		CRISPOR
4	39782271	39782293	CD123 sgRNA #3	547		CRISPOR
4	155210117	155210139	CD123 sgRNA #3	548		CRISPOR
4	184813887	184813909	CD123 sgRNA #3	549		CRISPOR
5	135377469	135377491	CD123 sgRNA #3	550		CRISPOR
6	31354996	31355018	CD123 sgRNA #3	551		CRISPOR
6	34516706	34516728	CD123 sgRNA #3	552		CRISPOR
6	120870423	120870445	CD123 sgRNA #3	553		CRISPOR
7	91790871	91790893	CD123 sgRNA #3	554		CRISPOR
8	141243177	141243199	CD123 sgRNA #3	555		CRISPOR
9	13466427	13466449	CD123 sgRNA #3	556		CRISPOR
9	136189200	136189222	CD123 sgRNA #3	557		CRISPOR
X	54789108	54789130	CD123 sgRNA #3	558		CRISPOR
X	84846849	84846871	CD123 sgRNA #3	559		CRISPOR
X	84882151	84882173	CD123 sgRNA #3	560		CRISPOR
X	125724177	125724199	CD123 sgRNA #3	561		CRISPOR
21	32580725	32580747	CD123 sgRNA #3	562		CRISPOR
6	167175384	167175406	CD123 sgRNA #3	563		CRISPOR
6	167379683	167379705	CD123 sgRNA #3	564		CRISPOR
3	83050335	83050357	CD123 sgRNA #3	565		CRISPOR
4	83406949	83406971	CD123 sgRNA #3	566		CRISPOR
3	170590787	170590809	CD123 sgRNA #3	567		CRISPOR
X	19566919	19566941	CD123 sgRNA #3	568		CRISPOR
2	229942809	229942831	CD123 sgRNA #3	569		CRISPOR
2	2785816	2785838	CD123 sgRNA #3	570		CRISPOR
2	2785975	2785997	CD123 sgRNA #3	571		CRISPOR
14	84579370	84579392	CD123 sgRNA #3	572		CRISPOR
9	83035002	83035024	CD123 sgRNA #3	573		CRISPOR
9	27684941	27684963	CD123 sgRNA #3	574		CRISPOR
7	157425575	157425597	CD123 sgRNA #3	575		CRISPOR
X	25017071	25017093	CD123 sgRNA #3	576		CRISPOR
11	117844005	117844027	CD123 sgRNA #3	577		CRISPOR
12	95652971	95652993	CD123 sgRNA #3	578		CRISPOR
16	86865385	86865407	CD123 sgRNA #3	579		CRISPOR
1	51326337	51326359	CD123 sgRNA #3	580		CRISPOR
14	64048615	64048637	CD123 sgRNA #3	581		CRISPOR
16	58451783	58451805	CD123 sgRNA #3	582		CRISPOR
4	66791531	66791553	CD123 sgRNA #3	583		CRISPOR
11	68857494	68857516	CD123 sgRNA #3	584		CRISPOR
7	129387698	129387720	CD123 sgRNA #3	585		CRISPOR
10	59379570	59379592	CD123 sgRNA #3	586		CRISPOR
6	52596516	52596538	CD123 sgRNA #3	587		CRISPOR
11	120233907	120233929	CD123 sgRNA #3	588		CRISPOR
5	122904966	122904988	CD123 sgRNA #3	589		CRISPOR
3	138036589	138036611	CD123 sgRNA #3	590		CRISPOR
7	157358361	157358383	CD123 sgRNA #3	591		CRISPOR
1	72285226	72285248	CD123 sgRNA #3	592		CRISPOR
6	159045367	159045389	CD123 sgRNA #3	593		CRISPOR
8	40266722	40266744	CD123 sgRNA #3	594		CRISPOR
14	76638274	76638296	CD123 sgRNA #3	595		CRISPOR
14	87812676	87812698	CD123 sgRNA #3	596		CRISPOR
5	139912417	139912439	CD123 sgRNA #3	597		CRISPOR
19	8398278	8398300	CD123 sgRNA #3	598		CRISPOR
2	238565065	238565087	CD123 sgRNA #3	599		CRISPOR
10	22104020	22104042	CD123 sgRNA #3	600		CRISPOR
7	83468700	83468722	CD123 sgRNA #3	601		CRISPOR
3	186380670	186380692	CD123 sgRNA #3	602		CRISPOR
6	37544118	37544140	CD123 sgRNA #3	603		CRISPOR
2	175820770	175820792	CD123 sgRNA #3	604		CRISPOR
3	23475122	23475144	CD123 sgRNA #3	605		CRISPOR
7	157426328	157426350	CD123 sgRNA #3	606		CRISPOR
12	102486873	102486895	CD123 sgRNA #3	607		CRISPOR
15	91213565	91213587	CD123 sgRNA #3	608		CRISPOR
7	116512174	116512196	CD123 sgRNA #3	609		CRISPOR
4	186126035	186126057	CD123 sgRNA #3	610		CRISPOR
3	178403982	178404004	CD123 sgRNA #3	611		CRISPOR
4	80511712	80511734	CD123 sgRNA #4	614		CRISPOR
4	179508019	179508041	CD123 sgRNA #4	615		CRISPOR
10	26735175	26735197	CD123 sgRNA #4	616		CRISPOR
3	38846614	38846636	CD123 sgRNA #4	617		CRISPOR
5	109222269	109222291	CD123 sgRNA #4	618		CRISPOR
11	33909282	33909304	CD123 sgRNA #4	619		CRISPOR
6	96872194	96872216	CD123 sgRNA #4	620		CRISPOR
7	45163410	45163432	CD123 sgRNA #4	621		CRISPOR
X	119692918	119692940	CD123 sgRNA #4	622		CRISPOR
9	134233298	134233320	CD123 sgRNA #4	623		CRISPOR
20	1297511	1297533	CD123 sgRNA #4	624		CRISPOR
6	167416874	167416896	CD123 sgRNA #4	625		CRISPOR
3	7535915	7535937	CD123 sgRNA #4	626		CRISPOR
7	99616535	99616557	CD123 sgRNA #4	627		CRISPOR
1	2881711	2881733	CD123 sgRNA #4	628		CRISPOR
12	29155499	29155521	CD123 sgRNA #4	629		CRISPOR
X	69241661	69241683	CD123 sgRNA #4	630		CRISPOR
20	48124509	48124531	CD123 sgRNA #4	631		CRISPOR
8	121868950	121868972	CD123 sgRNA #4	632		CRISPOR
17	46923443	46923465	CD123 sgRNA #4	633		CRISPOR
20	19291837	19291859	CD123 sgRNA #4	634		CRISPOR
5	89636183	89636205	CD123 sgRNA #4	635		CRISPOR
1	230543908	230543930	CD123 sgRNA #4	636		CRISPOR
15	72819546	72819568	CD123 sgRNA #4	637		CRISPOR
3	60731706	60731728	CD123 sgRNA #4	638		CRISPOR
2	162056804	162056826	CD123 sgRNA #4	639		CRISPOR
X	68712851	68712873	CD123 sgRNA #4	640		CRISPOR
22	30729419	30729441	CD123 sgRNA #4	641		CRISPOR
2	125024307	125024329	CD123 sgRNA #4	642		CRISPOR
12	129101620	129101642	CD123 sgRNA #4	643		CRISPOR
7	66303624	66303646	CD123 sgRNA #4	644		CRISPOR
3	159805316	159805338	CD123 sgRNA #4	645		CRISPOR
3	119654303	119654325	CD123 sgRNA #4	646		CRISPOR
3	27036151	27036173	CD123 sgRNA #4	647		CRISPOR
12	7580754	7580776	CD123 sgRNA #4	648		CRISPOR
2	127153069	127153091	CD123 sgRNA #4	649		CRISPOR
2	28279880	28279902	CD123 sgRNA #4	650		CRISPOR
1	3313691	3313713	CD123 sgRNA #4	651		CRISPOR
18	4641833	4641855	CD123 sgRNA #4	652		CRISPOR
2	9711792	9711814	CD123 sgRNA #4	653		CRISPOR
1	206977575	206977597	CD123 sgRNA #4	654		CRISPOR
9	93229834	93229856	CD123 sgRNA #4	655		CRISPOR
20	54476449	54476471	CD123 sgRNA #4	656		CRISPOR
X	31394575	31394597	CD123 sgRNA #4	657		CRISPOR
14	100795819	100795841	CD123 sgRNA #4	658		CRISPOR
5	66236687	66236709	CD123 sgRNA #4	659		CRISPOR
1	151135654	151135676	CD123 sgRNA #4	660		CRISPOR
16	969669	969691	CD123 sgRNA #4	661		CRISPOR
17	73656299	73656321	CD123 sgRNA #4	662		CRISPOR
10	16919546	16919568	CD123 sgRNA #4	663		CRISPOR
6	110530991	110531013	CD123 sgRNA #4	664		CRISPOR
20	31816531	31816553	CD123 sgRNA #4	665		CRISPOR
20	48503474	48503496	CD123 sgRNA #4	666		CRISPOR
6	159434082	159434104	CD123 sgRNA #4	667		CRISPOR
8	51948042	51948064	CD123 sgRNA #4	668		CRISPOR
2	165069306	165069328	CD123 sgRNA #4	669		CRISPOR
20	48504259	48504281	CD123 sgRNA #4	670		CRISPOR
20	48505434	48505456	CD123 sgRNA #4	671		CRISPOR
20	48506217	48506239	CD123 sgRNA #4	672		CRISPOR
20	48509552	48509574	CD123 sgRNA #4	673		CRISPOR
20	48510825	48510847	CD123 sgRNA #4	674		CRISPOR
20	48513962	48513984	CD123 sgRNA #4	675		CRISPOR
20	48515182	48515204	CD123 sgRNA #4	676		CRISPOR
20	48124849	48124871	CD123 sgRNA #4	677		CRISPOR
6	170311892	170311914	CD123 sgRNA #4	678		CRISPOR
11	74463028	74463050	CD123 sgRNA #4	679		CRISPOR
1	112329708	112329730	CD123 sgRNA #4	680		CRISPOR
12	70048614	70048636	CD123 sgRNA #4	681		CRISPOR
1	204461459	204461481	CD123 sgRNA #4	682		CRISPOR
1	230096657	230096679	CD123 sgRNA #4	683		CRISPOR
13	30980397	30980419	CD123 sgRNA #4	684		CRISPOR
14	91417454	91417476	CD123 sgRNA #4	685		CRISPOR
19	58007460	58007482	CD123 sgRNA #4	686		CRISPOR
2	240931041	240931063	CD123 sgRNA #4	687		CRISPOR
21	44327129	44327151	CD123 sgRNA #4	688		CRISPOR
12	114407095	114407117	CD123 sgRNA #4	689		CRISPOR
3	9190759	9190781	CD123 sgRNA #4	690		CRISPOR
1	234854128	234854150	CD123 sgRNA #4	691		CRISPOR
8	24649235	24649257	CD123 sgRNA #4	692		CRISPOR
20	33311271	33311293	CD123 sgRNA #4	693		CRISPOR
20	48503376	48503398	CD123 sgRNA #4	694		CRISPOR
X	114983007	114983029	CD123 sgRNA #4	695		CRISPOR
3	157747159	157747181	CD123 sgRNA #4	696		CRISPOR
1	29841335	29841361	CD5 sgRNA #1	699		CRISPOR
13	22107610	22107636	CD5 sgRNA #1	700		CRISPOR
14	61458136	61458162	CD5 sgRNA #1	701		CRISPOR
15	90320768	90320794	CD5 sgRNA #1	702		CRISPOR
18	47937149	47937175	CD5 sgRNA #1	703		CRISPOR
19	30452792	30452818	CD5 sgRNA #1	704		CRISPOR
2	66744225	66744251	CD5 sgRNA #1	705		CRISPOR
2	238799890	238799916	CD5 sgRNA #1	706		CRISPOR
3	34106557	34106583	CD5 sgRNA #1	707		CRISPOR
3	65595262	65595288	CD5 sgRNA #1	708		CRISPOR
3	185551910	185551936	CD5 sgRNA #1	709		CRISPOR
5	174206647	174206673	CD5 sgRNA #1	710		CRISPOR
6	117941072	117941098	CD5 sgRNA #1	711		CRISPOR
X	19540054	19540080	CD5 sgRNA #1	712		CRISPOR
10	109417307	109417333	CD5 sgRNA #1	713		CRISPOR
12	68537569	68537595	CD5 sgRNA #1	714		CRISPOR
X	13868017	13868043	CD5 sgRNA #1	715		CRISPOR
X	128157070	128157096	CD5 sgRNA #1	716		CRISPOR
1	90741465	90741491	CD5 sgRNA #2	718		CRISPOR
14	55136046	55136072	CD5 sgRNA #2	719		CRISPOR
17	37697811	37697837	CD5 sgRNA #2	720		CRISPOR
17	65457683	65457709	CD5 sgRNA #2	721		CRISPOR
17	67044222	67044248	CD5 sgRNA #2	722		CRISPOR
19	58439926	58439952	CD5 sgRNA #2	723		CRISPOR
2	6820191	6820217	CD5 sgRNA #2	724		CRISPOR
2	206289133	206289159	CD5 sgRNA #2	725		CRISPOR
3	52455890	52455916	CD5 sgRNA #2	726		CRISPOR
5	19037507	19037533	CD5 sgRNA #2	727		CRISPOR
6	65746458	65746484	CD5 sgRNA #2	728		CRISPOR
8	11389186	11389212	CD5 sgRNA #2	729		CRISPOR
8	27559362	27559388	CD5 sgRNA #2	730		CRISPOR
X	80931752	80931778	CD5 sgRNA #2	731		CRISPOR
1	29203052	29203078	CD5 sgRNA #2	732		CRISPOR
11	70167479	70167505	CD5 sgRNA #2	733		CRISPOR
2	29402012	29402038	CD5 sgRNA #2	734		CRISPOR
3	13656789	13656815	CD5 sgRNA #2	735		CRISPOR
6	30451980	30452006	CD5 sgRNA #2	736		CRISPOR
1	74365750	74365776	CD5 sgRNA #3	738		CRISPOR
3	120440910	120440936	CD5 sgRNA #3	739		CRISPOR
6	9065005	9065031	CD5 sgRNA #3	740		CRISPOR
8	1878738	1878764	CD5 sgRNA #3	741		CRISPOR
X	1336491	1336513	CD123 sgRNA #1	743	<- positive control (=on-target)	COSMID
7	80965500	80965521	CD123 sgRNA #1	744		COSMID
2	77557476	77557497	CD123 sgRNA #1	745		COSMID
1	25265139	25265160	CD123 sgRNA #1	746		COSMID
1	25335465	25335486	CD123 sgRNA #1	747		COSMID
3	127357639	127357660	CD123 sgRNA #1	748		COSMID
X	95642730	95642751	CD123 sgRNA #1	749		COSMID
2	210381343	210381364	CD123 sgRNA #1	750		COSMID
3	63418422	63418443	CD123 sgRNA #1	751		COSMID
8	55648176	55648199	CD123 sgRNA #1	752		COSMID
X	21292634	21292657	CD123 sgRNA #1	753		COSMID
X	1336436	1336458	CD123 sgRNA #2	755	<- positive control (=on-target)	COSMID
X	1336384	1336406	CD123 sgRNA #3	756	<- positive control (=on-target)	COSMID
3	178403982	178404004	CD123 sgRNA #3	757		COSMID
10	43220019	43220041	CD123 sgRNA #3	758		COSMID
9	121757539	121757560	CD123 sgRNA #3	759		COSMID
15	66753797	66753818	CD123 sgRNA #3	760		COSMID
3	177378980	177379001	CD123 sgRNA #3	761		COSMID
3	132859962	132859983	CD123 sgRNA #3	762		COSMID
12	20336051	20336072	CD123 sgRNA #3	763		COSMID
2	22157171	22157192	CD123 sgRNA #3	764		COSMID
9	93923474	93923497	CD123 sgRNA #3	765		COSMID
X	1336628	1336650	CD123 sgRNA #4	766	<- positive control (=on-target)	COSMID
6	37991568	37991589	CD123 sgRNA #4	767		COSMID
11	61102546	61102572	CD5 sgRNA #1	768	<- positive control (=on-target)	COSMID
1	3599465	3599491	CD5 sgRNA #1	769		COSMID
11	61102506	61102532	CD5 sgRNA #2	770	<- positive control (=on-target)	COSMID
19	504746	504773	CD5 sgRNA #2	771		COSMID
11	61102650	61102676	CD5 sgRNA #3	772	<- positive control (=on-target)	COSMID

## Sheet: TSS coordinates
Gene name	Chromosome	Transcription start site (TSS) coordinate	TSS ID #
GBA1	1	155241249	1
GBA1	1	155244670	2
GBA1	1	155235835	3
GBA1	1	155241275	4
GBA1	1	155244699	5
GBA1	1	155236459	6
GBA1	1	155241231	7
GBA1	1	155238709	8
GBA1	1	155239962	9
GBA1	1	155238891	10
GBA1	1	155244636	11
GBA1	1	155244622	12
GBA1	1	155244606	13
GBA1	1	155241243	14
OPRD1	1	28812170	15
HOOK1	1	59814786	16
HOOK1	1	59814932	17
HOOK1	1	59814949	18
HOOK1	1	59815008	19
HOOK1	1	59815015	20
HOOK1	1	59815172	21
HOOK1	1	59816632	22
HOOK1	1	59860283	23
HOOK1	1	59864244	24
HOOK1	1	59870877	25
RPS6KA1	1	26529761	26
RPS6KA1	1	26529761	27
RPS6KA1	1	26529761	28
RPS6KA1	1	26529775	29
RPS6KA1	1	26529778	30
RPS6KA1	1	26531218	31
RPS6KA1	1	26531328	32
RPS6KA1	1	26543112	33
RPS6KA1	1	26543130	34
RPS6KA1	1	26543162	35
RPS6KA1	1	26545842	36
RPS6KA1	1	26545845	37
RPS6KA1	1	26545852	38
RPS6KA1	1	26546900	39
RPS6KA1	1	26547243	40
RPS6KA1	1	26551446	41
RPS6KA1	1	26555199	42
RPS6KA1	1	26557043	43
RPS6KA1	1	26571229	44
RPS6KA1	1	26572270	45
LINC01347	1	243097299	46
SLC5A9	1	48222685	47
SLC5A9	1	48222685	48
SLC5A9	1	48222687	49
SLC5A9	1	48222707	50
SLC5A9	1	48222716	51
SLC5A9	1	48222739	52
SLC5A9	1	48229080	53
SLC5A9	1	48238426	54
SLC5A9	1	48239387	55
SLC5A9	1	48240384	56
LINC01347	1	243101744	57
RASSF4	10	44959407	58
RASSF4	10	44959802	59
RASSF4	10	44959831	60
RASSF4	10	44959839	61
RASSF4	10	44970169	62
RASSF4	10	44970224	63
RASSF4	10	44971794	64
RASSF4	10	44981039	65
RASSF4	10	44983028	66
RASSF4	10	44984876	67
RASSF4	10	44989333	68
RASSF4	10	44990538	69
ANKRD1	10	90921087	70
MIR3944	10	133371663	71
EGR2	10	62816275	72
EGR2	10	62816366	73
EGR2	10	62816366	74
EGR2	10	62816373	75
EGR2	10	62816029	76
EGR2	10	62818659	77
EGR2	10	62819167	78
DMBT1	10	122560665	79
DMBT1	10	122560665	80
DMBT1	10	122560665	81
DMBT1	10	122560665	82
DMBT1	10	122560665	83
DMBT1	10	122560665	84
DMBT1	10	122560665	85
DMBT1	10	122560665	86
DMBT1	10	122560685	87
DMBT1	10	122560754	88
DMBT1	10	122560771	89
DMBT1	10	122560771	90
DMBT1	10	122560771	91
DMBT1	10	122565881	92
DMBT1	10	122592570	93
DMBT1	10	122595510	94
DMBT1	10	122598849	95
DMBT1	10	122621222	96
DMBT1	10	122629865	97
DMBT1	10	122633108	98
DMBT1	10	122635100	99
CHORDC1	11	90223049	100
CHORDC1	11	90210765	101
CHORDC1	11	90223041	102
CHORDC1	11	90223059	103
CHORDC1	11	90209478	104
CHORDC1	11	90223030	105
CHORDC1	11	90223049	106
CHORDC1	11	90223077	107
CHORDC1	11	90223071	108
CHORDC1	11	90223072	109
CHORDC1	11	90223034	110
CD5	11	61102489	111
CD5	11	61102509	112
GTF2H1	11	18322295	113
GTF2H1	11	18322547	114
GTF2H1	11	18322557	115
GTF2H1	11	18322567	116
GTF2H1	11	18322567	117
GTF2H1	11	18322567	118
GTF2H1	11	18322568	119
GTF2H1	11	18322569	120
GTF2H1	11	18322582	121
GTF2H1	11	18332662	122
GTF2H1	11	18338217	123
GTF2H1	11	18341409	124
GTF2H1	11	18347104	125
GTF2H1	11	18351572	126
GTF2H1	11	18352018	127
GTF2H1	11	18352098	128
PTPN5	11	18743842	129
PTPN5	11	18791798	130
PTPN5	11	18730744	131
PTPN5	11	18792721	132
PTPN5	11	18791640	133
PTPN5	11	18744343	134
HYOU1	11	119057205	135
HYOU1	11	119046631	136
HYOU1	11	119057157	137
HYOU1	11	119056910	138
HYOU1	11	119057024	139
HYOU1	11	119057105	140
HYOU1	11	119057134	141
HYOU1	11	119057202	142
HYOU1	11	119057227	143
HYOU1	11	119057142	144
HYOU1	11	119057202	145
HYOU1	11	119057202	146
HYOU1	11	119057202	147
HYOU1	11	119057227	148
HYOU1	11	119057227	149
HYOU1	11	119057066	150
HYOU1	11	119057134	151
HYOU1	11	119048106	152
HYOU1	11	119048825	153
HYOU1	11	119057139	154
HYOU1	11	119057137	155
HYOU1	11	119057129	156
HYOU1	11	119057142	157
HYOU1	11	119057175	158
HYOU1	11	119055418	159
HYOU1	11	119057202	160
HYOU1	11	119057112	161
HYOU1	11	119057134	162
HYOU1	11	119057134	163
MOB2	11	1473436	164
MOB2	11	1486779	165
MOB2	11	1501247	166
MOB2	11	1480885	167
MOB2	11	1501247	168
MOB2	11	1481585	169
MSRB3	12	65278643	170
MSRB3	12	65278683	171
MSRB3	12	65278669	172
MSRB3	12	65278704	173
MSRB3	12	65278732	174
MSRB3	12	65278742	175
MSRB3	12	65278744	176
MSRB3	12	65278926	177
MSRB3	12	65278926	178
MSRB3	12	65278987	179
MSRB3	12	65279092	180
MSRB3	12	65279485	181
MSRB3	12	65305105	182
MSRB3	12	65326875	183
MSRB3	12	65328536	184
MSRB3	12	65344134	185
MSRB3	12	65278987	186
TRHDE-AS1	12	72272501	187
TRHDE-AS1	12	72258240	188
TRHDE-AS1	12	72273507	189
TRHDE-AS1	12	72273097	190
TRHDE-AS1	12	72272956	191
TRHDE-AS1	12	72272357	192
TRHDE-AS1	12	72273844	193
TRHDE-AS1	12	72272554	194
TRHDE-AS1	12	72272954	195
TRHDE-AS1	12	72273507	196
TRHDE-AS1	12	72272580	197
TRHDE-AS1	12	72274907	198
TRHDE-AS1	12	72273482	199
TRHDE-AS1	12	72272921	200
TRHDE-AS1	12	72272158	201
TRHDE-AS1	12	72272236	202
TRHDE-AS1	12	72272580	203
TRHDE-AS1	12	72273093	204
TRHDE-AS1	12	72276954	205
TRHDE-AS1	12	72272122	206
TRHDE-AS1	12	72272162	207
TRHDE-AS1	12	72273501	208
TRHDE-AS1	12	72272236	209
TRHDE-AS1	12	72273884	210
FAM242C	12	54125830	211
FAM242C	12	54125891	212
FAM242C	12	54125894	213
FAM242C	12	54125992	214
TAS2R20	12	10998304	215
MED4-AS1	13	48077137	216
METTL21EP	13	102880040	217
METTL21EP	13	102880040	218
DHRS4	14	23953734	219
DHRS4	14	23953770	220
DHRS4	14	23953770	221
DHRS4	14	23953779	222
DHRS4	14	23953786	223
DHRS4	14	23953789	224
DHRS4	14	23953789	225
DHRS4	14	23966358	226
MOAP1	14	93184897	227
MOAP1	14	93184923	228
OSGEP	14	20454812	229
OSGEP	14	20450879	230
OSGEP	14	20449557	231
OSGEP	14	20447688	232
OSGEP	14	20449398	233
OSGEP	14	20452448	234
OSGEP	14	20449273	235
OSGEP	14	20449170	236
OSGEP	14	20454812	237
OSGEP	14	20454793	238
OSGEP	14	20455089	239
OSGEP	14	20455053	240
RIPK3	14	24339991	241
RIPK3	14	24339989	242
RIPK3	14	24337402	243
RIPK3	14	24340015	244
RIPK3	14	24340022	245
RIPK3	14	24339989	246
RIPK3	14	24340000	247
CCNB1IP1	14	20333010	248
CCNB1IP1	14	20333312	249
CCNB1IP1	14	20329380	250
CCNB1IP1	14	20333279	251
CCNB1IP1	14	20329377	252
CCNB1IP1	14	20316265	253
CCNB1IP1	14	20333303	254
CCNB1IP1	14	20333282	255
CCNB1IP1	14	20316408	256
CCNB1IP1	14	20329374	257
CCNB1IP1	14	20329373	258
CCNB1IP1	14	20329270	259
CCNB1IP1	14	20333312	260
CCNB1IP1	14	20330888	261
CCNB1IP1	14	20333273	262
GOLGA8O	15	32455634	263
GOLGA8O	15	32454902	264
RPS17	15	82540457	265
RPS17	15	82540459	266
RPS17	15	82540437	267
RPS17	15	82540131	268
RPS17	15	82540142	269
RPS17	15	82540452	270
RPS17	15	82540419	271
RPS17	15	82540457	272
RPS17	15	82540456	273
ARHGDIG	16	280450	274
ARHGDIG	16	280591	275
ARHGDIG	16	280855	276
ARHGDIG	16	281082	277
CRYM	16	21278275	278
CRYM	16	21262158	279
CRYM	16	21278960	280
CRYM	16	21278290	281
CRYM	16	21303062	282
CRYM	16	21262336	283
CRYM	16	21303083	284
CRYM	16	21278245	285
CRYM	16	21284104	286
CRYM	16	21283712	287
PDIA2	16	283164	288
PDIA2	16	283164	289
PDIA2	16	283165	290
PDIA2	16	283180	291
PDIA2	16	284152	292
PDIA2	16	284875	293
PDIA2	16	285680	294
MARF1	16	15643024	295
MARF1	16	15643154	296
MARF1	16	15601863	297
MARF1	16	15643108	298
MARF1	16	15643108	299
MARF1	16	15600460	300
MARF1	16	15639233	301
MARF1	16	15599171	302
MARF1	16	15600979	303
MARF1	16	15606114	304
MARF1	16	15617365	305
MARF1	16	15623150	306
MARF1	16	15623082	307
MARF1	16	15643142	308
MARF1	16	15642488	309
REXO5	16	20806429	310
REXO5	16	20806445	311
REXO5	16	20806496	312
REXO5	16	20806521	313
REXO5	16	20806527	314
REXO5	16	20806527	315
REXO5	16	20806552	316
REXO5	16	20806617	317
REXO5	16	20806624	318
REXO5	16	20806657	319
REXO5	16	20806663	320
REXO5	16	20806698	321
REXO5	16	20806708	322
REXO5	16	20806757	323
REXO5	16	20807157	324
REXO5	16	20821037	325
REXO5	16	20825562	326
REXO5	16	20828524	327
REXO5	16	20839853	328
SLX1B	16	29454533	329
SLX1B	16	29454545	330
SLX1B	16	29454562	331
SLX1B	16	29455105	332
SLX1B	16	29456970	333
CENPN-AS1	16	81024544	334
CENPN-AS1	16	81035735	335
CENPN-AS1	16	81035759	336
CENPN-AS1	16	81035734	337
ABR	17	1179981	338
ABR	17	1229738	339
ABR	17	1012589	340
ABR	17	1187322	341
ABR	17	1031802	342
ABR	17	1011920	343
ABR	17	1125755	344
ABR	17	1109100	345
ABR	17	1031838	346
ABR	17	1079146	347
ABR	17	1011388	348
ABR	17	1010796	349
ABR	17	1010213	350
ABR	17	1013194	351
ABR	17	1013146	352
ABR	17	1039597	353
ABR	17	1050568	354
ABR	17	1031818	355
ABR	17	1050115	356
ABR	17	1031818	357
ABR	17	1050573	358
ABR	17	1058750	359
ABR	17	1083590	360
ABR	17	1069983	361
ABR	17	1058047	362
ABR	17	1079122	363
ABR	17	1083771	364
ABR	17	1115436	365
ABR	17	1091776	366
ABR	17	1229004	367
ABR	17	1126545	368
ABR	17	1179784	369
ABR	17	1154808	370
ABR	17	1154952	371
ABR	17	1154619	372
ABR	17	1229021	373
SCARF1	17	1645732	374
SCARF1	17	1645723	375
SCARF1	17	1645721	376
SCARF1	17	1645744	377
SCARF1	17	1645712	378
SCARF1	17	1640557	379
SCARF1	17	1644519	380
SCARF1	17	1645723	381
GGNBP2	17	36544912	382
GGNBP2	17	36544919	383
GGNBP2	17	36544919	384
GGNBP2	17	36544932	385
GGNBP2	17	36545504	386
GGNBP2	17	36576657	387
GGNBP2	17	36585893	388
GGNBP2	17	36586134	389
GGNBP2	17	36586936	390
PLEKHM1	17	45490721	391
PLEKHM1	17	45446273	392
PLEKHM1	17	45490728	393
PLEKHM1	17	45487858	394
PLEKHM1	17	45490751	395
PLEKHM1	17	45490754	396
PLEKHM1	17	45490729	397
PLEKHM1	17	45445533	398
PLEKHM1	17	45440373	399
PLEKHM1	17	45441059	400
PLEKHM1	17	45445507	401
PLEKHM1	17	45448112	402
PLEKHM1	17	45490758	403
PLEKHM1	17	45460432	404
PLEKHM1	17	45477865	405
PLEKHM1	17	45482612	406
PLEKHM1	17	45487862	407
PLEKHM1	17	45490754	408
PLEKHM1	17	45490721	409
PLEKHM1	17	45490749	410
PLEKHM1	17	45490758	411
PLEKHM1	17	45489917	412
PLEKHM1	17	45490738	413
PLEKHM1	17	45490741	414
PLEKHM1	17	45490751	415
PLEKHM1	17	45490741	416
PLEKHM1	17	45490751	417
SRCIN1	17	38605952	418
SRCIN1	17	38605842	419
SRCIN1	17	38563424	420
SRCIN1	17	38563996	421
SRCIN1	17	38572820	422
SRCIN1	17	38548701	423
SRCIN1	17	38546721	424
SRCIN1	17	38559473	425
SRCIN1	17	38604612	426
LSM14A	19	34172504	427
LSM14A	19	34172525	428
LSM14A	19	34172504	429
LSM14A	19	34172568	430
LSM14A	19	34172658	431
LSM14A	19	34208196	432
LSM14A	19	34219706	433
LSM14A	19	34221350	434
SNORA68B	19	32608469	435
DRC1	2	26401920	436
DRC1	2	26401938	437
DRC1	2	26402004	438
DRC1	2	26421154	439
DRC1	2	26421155	440
DRC1	2	26430489	441
DRC1	2	26430507	442
DRC1	2	26448299	443
TPRKB	2	73737335	444
TPRKB	2	73737375	445
TPRKB	2	73737358	446
TPRKB	2	73737345	447
TPRKB	2	73731149	448
TPRKB	2	73737400	449
TPRKB	2	73737400	450
TPRKB	2	73737340	451
TPRKB	2	73737386	452
TPRKB	2	73737335	453
MYO3B	2	170178145	454
MYO3B	2	170178145	455
MYO3B	2	170178145	456
MYO3B	2	170178145	457
MYO3B	2	170178147	458
MYO3B	2	170180149	459
MYO3B	2	170199208	460
MYO3B	2	170199252	461
MYO3B	2	170407730	462
SNORD53B	2	28927983	463
BCYRN1	2	47335315	464
CT75	2	222318275	465
CT75	2	222318471	466
CT75	2	222318701	467
CT75	2	222319298	468
CT75	2	222320674	469
CT75	2	222319289	470
CT75	2	222320863	471
CT75	2	222321106	472
CT75	2	222320322	473
EGR4	2	73293548	474
EGR4	2	73293701	475
SIRPG-AS1	20	1633508	476
SIRPG-AS1	20	1633626	477
WFDC3	20	45791932	478
WFDC3	20	45790940	479
WFDC3	20	45779893	480
WFDC3	20	45790050	481
WFDC3	20	45790072	482
WFDC3	20	45791881	483
WFDC3	20	45791883	484
WFDC3	20	45791900	485
WFDC3	20	45791903	486
WFDC3	20	45791903	487
WFDC3	20	45791915	488
WFDC3	20	45791875	489
WFDC3	20	45791868	490
HCK	20	32052197	491
HCK	20	32052242	492
HCK	20	32052242	493
HCK	20	32052242	494
HCK	20	32052242	495
HCK	20	32052242	496
HCK	20	32052261	497
HCK	20	32052288	498
IGLV4-60	22	22162199	499
CHCHD10	22	23767876	500
CHCHD10	22	23767942	501
CHCHD10	22	23767972	502
CHCHD10	22	23766464	503
CHCHD10	22	23767920	504
PLCL2	3	16802651	505
PLCL2	3	16884955	506
PLCL2	3	16933090	507
PLCL2	3	17010494	508
CLRN1-AS1	3	150852484	509
CLRN1-AS1	3	150972678	510
THOC7-AS1	3	63860645	511
ZBTB20-AS4	3	115100423	512
GALNT15	3	16174680	513
GALNT15	3	16174709	514
GALNT15	3	16175417	515
GALNT15	3	16175665	516
GALNT15	3	16212698	517
GALNT15	3	16222669	518
KIAA1143	3	44761511	519
KIAA1143	3	44761619	520
SCRG1	4	173399116	521
SCRG1	4	173406380	522
PPEF2	4	75902423	523
PPEF2	4	75902452	524
PPEF2	4	75873195	525
PPEF2	4	75884823	526
PPEF2	4	75883532	527
PPEF2	4	75890042	528
PPEF2	4	75902571	529
LRRTM2	5	138875335	530
LRRTM2	5	138875304	531
LRRTM2	5	138875368	532
LRRTM2	5	138875341	533
OCLN	5	69492292	534
OCLN	5	69492773	535
OCLN	5	69492790	536
OCLN	5	69492790	537
OCLN	5	69492790	538
OCLN	5	69492801	539
OCLN	5	69492877	540
OCLN	5	69493552	541
OCLN	5	69493673	542
OCLN	5	69493694	543
OCLN	5	69504177	544
OCLN	5	69544692	545
OCLN	5	69544744	546
OCLN	5	69549380	547
NAIP	5	71025339	548
NAIP	5	70987150	549
NAIP	5	71020910	550
NAIP	5	71024373	551
NAIP	5	71025114	552
NAIP	5	71020710	553
NAIP	5	70976228	554
NAIP	5	71020774	555
NAIP	5	71011772	556
NAIP	5	71020730	557
DYNLT2	6	169751572	558
DYNLT2	6	169751587	559
VARS2	6	30914205	560
VARS2	6	30914205	561
VARS2	6	30914220	562
VARS2	6	30914238	563
VARS2	6	30914252	564
VARS2	6	30914266	565
VARS2	6	30914331	566
VARS2	6	30914382	567
VARS2	6	30916428	568
VARS2	6	30918764	569
VARS2	6	30919826	570
VARS2	6	30922583	571
VARS2	6	30923208	572
CSNK2B	6	31665227	573
CSNK2B	6	31665234	574
CSNK2B	6	31665234	575
CSNK2B	6	31665236	576
CSNK2B	6	31666080	577
CSNK2B	6	31666081	578
CSNK2B	6	31666087	579
CSNK2B	6	31666094	580
CSNK2B	6	31666101	581
CSNK2B	6	31666292	582
CSNK2B	6	31666355	583
ABCF1	6	30571393	584
ABCF1	6	30571424	585
ABCF1	6	30571442	586
ABCF1	6	30571442	587
ABCF1	6	30578127	588
ABCF1	6	30582465	589
ABCF1	6	30589429	590
H2AC16	6	27865317	591
DDR1	6	30876421	592
DDR1	6	30876444	593
DDR1	6	30880780	594
DDR1	6	30880849	595
DDR1	6	30880970	596
DDR1	6	30880987	597
DDR1	6	30881035	598
DDR1	6	30881066	599
DDR1	6	30881295	600
DDR1	6	30882613	601
DDR1	6	30882928	602
DDR1	6	30882934	603
DDR1	6	30882934	604
DDR1	6	30882934	605
DDR1	6	30882955	606
DDR1	6	30882955	607
DDR1	6	30882955	608
DDR1	6	30882976	609
DDR1	6	30883085	610
DDR1	6	30883171	611
DDR1	6	30883181	612
DDR1	6	30883201	613
DDR1	6	30883401	614
DDR1	6	30883445	615
DDR1	6	30883709	616
DDR1	6	30884069	617
DDR1	6	30884069	618
DDR1	6	30884084	619
DDR1	6	30884104	620
DDR1	6	30884353	621
DDR1	6	30884519	622
DDR1	6	30884547	623
DDR1	6	30884550	624
DDR1	6	30884551	625
DDR1	6	30884556	626
DDR1	6	30884651	627
DDR1	6	30884968	628
DDR1	6	30884980	629
DDR1	6	30885225	630
DDR1	6	30885308	631
DDR1	6	30885713	632
DDR1	6	30885729	633
DDR1	6	30885747	634
DDR1	6	30886659	635
DDR1	6	30888389	636
DDR1	6	30888688	637
DDR1	6	30888730	638
DDR1	6	30888730	639
DDR1	6	30888750	640
DDR1	6	30890408	641
DDR1	6	30890760	642
DDR1	6	30891142	643
DDR1	6	30891427	644
DDR1	6	30892620	645
DDR1	6	30893355	646
DDR1	6	30893355	647
DDR1	6	30894574	648
DDR1	6	30897075	649
THEMIS	6	127918540	650
THEMIS	6	127901058	651
THEMIS	6	127918631	652
THEMIS	6	127918597	653
THEMIS	6	127901073	654
THEMIS	6	127900958	655
CCHCR1	6	31157802	656
CCHCR1	6	31158238	657
CCHCR1	6	31158201	658
CCHCR1	6	31158214	659
CCHCR1	6	31158214	660
CCHCR1	6	31157607	661
CCHCR1	6	31145459	662
CCHCR1	6	31145115	663
CCHCR1	6	31158194	664
CCHCR1	6	31158191	665
CCHCR1	6	31158194	666
CCHCR1	6	31158194	667
CCHCR1	6	31158194	668
CCHCR1	6	31154751	669
CCHCR1	6	31158194	670
CCHCR1	6	31158209	671
CCHCR1	6	31158203	672
CCHCR1	6	31158081	673
CCHCR1	6	31158194	674
CCHCR1	6	31158160	675
CCHCR1	6	31158073	676
CCHCR1	6	31158217	677
CCHCR1	6	31158194	678
CCHCR1	6	31157788	679
CCHCR1	6	31158139	680
CCHCR1	6	31158214	681
CCHCR1	6	31158205	682
CCHCR1	6	31158189	683
CCHCR1	6	31158172	684
CCHCR1	6	31157772	685
CCHCR1	6	31158160	686
CCHCR1	6	31157791	687
BAG6	6	31639788	688
BAG6	6	31640539	689
BAG6	6	31640937	690
BAG6	6	31641855	691
BAG6	6	31652393	692
BAG6	6	31652705	693
BAG6	6	31652705	694
BAG6	6	31652705	695
BAG6	6	31652705	696
BAG6	6	31652661	697
BAG6	6	31652700	698
BAG6	6	31652700	699
BAG6	6	31642183	700
BAG6	6	31642248	701
BAG6	6	31644316	702
BAG6	6	31652678	703
BAG6	6	31644200	704
BAG6	6	31645069	705
BAG6	6	31645561	706
BAG6	6	31645503	707
BAG6	6	31652386	708
BAG6	6	31645185	709
BAG6	6	31651920	710
BAG6	6	31652158	711
BAG6	6	31652358	712
BAG6	6	31652153	713
BAG6	6	31652648	714
BAG6	6	31651975	715
BAG6	6	31652667	716
BAG6	6	31652323	717
BAG6	6	31652445	718
BAG6	6	31651979	719
BAG6	6	31652115	720
TAP1	6	32850142	721
TAP1	6	32853681	722
TAP1	6	32853699	723
TAP1	6	32853704	724
TAP1	6	32853704	725
TAP1	6	32853717	726
TAP1	6	32853816	727
TAP1	6	32853699	728
TAP1	6	32852787	729
TAP1	6	32853014	730
TAP1	6	32848230	731
EHMT2	6	31884806	732
EHMT2	6	31885141	733
EHMT2	6	31886437	734
EHMT2	6	31896504	735
EHMT2	6	31897202	736
EHMT2	6	31897222	737
EHMT2	6	31897677	738
EHMT2	6	31897698	739
EHMT2	6	31887064	740
EHMT2	6	31887119	741
EHMT2	6	31893186	742
EHMT2	6	31897687	743
TAP2	6	32838739	744
TAP2	6	32838402	745
TAP2	6	32838739	746
TAP2	6	32838739	747
TAP2	6	32838682	748
TAP2	6	32838722	749
TAP2	6	32838739	750
TAP2	6	32838722	751
TAP2	6	32830727	752
HLA-A	6	29941260	753
HLA-A	6	29941971	754
HLA-A	6	29941971	755
HLA-A	6	29941971	756
HLA-A	6	29941971	757
HLA-A	6	29941971	758
HLA-A	6	29941971	759
HLA-A	6	29941971	760
HLA-A	6	29941971	761
HLA-A	6	29941971	762
HLA-A	6	29941971	763
HLA-A	6	29941971	764
HLA-A	6	29941971	765
HLA-A	6	29942245	766
HLA-A	6	29942312	767
HLA-A	6	29942532	768
HLA-A	6	29942532	769
HLA-A	6	29942548	770
HLA-A	6	29942549	771
HLA-A	6	29942552	772
HLA-A	6	29942554	773
HLA-A	6	29942554	774
HLA-A	6	29942554	775
HLA-A	6	29942722	776
ERVFRD-1	6	11111845	777
ERVFRD-1	6	11111725	778
DENND11	7	141702166	779
DENND11	7	141701615	780
TRBJ1-2	7	142787017	781
TRBJ2-4	7	142796998	782
ZYX	7	143381295	783
ZYX	7	143381345	784
ZYX	7	143381360	785
ZYX	7	143381361	786
ZYX	7	143381575	787
ZYX	7	143381907	788
ZYX	7	143382028	789
ZYX	7	143382850	790
ZYX	7	143383000	791
ZYX	7	143387889	792
SPDYE11	7	73057911	793
SPDYE11	7	73053981	794
EGR3	8	22693480	795
EGR3	8	22692414	796
EGR3	8	22693178	797
EGR3	8	22692717	798
EGR3	8	22692224	799
DGAT1	8	144326852	800
DGAT1	8	144315138	801
DGAT1	8	144318724	802
DGAT1	8	144326910	803
DGAT1	8	144317633	804
DGAT1	8	144318321	805
DGAT1	8	144326674	806
DGAT1	8	144326667	807
EEF1D	8	143597388	808
EEF1D	8	143597396	809
EEF1D	8	143580637	810
EEF1D	8	143580740	811
EEF1D	8	143584251	812
EEF1D	8	143590460	813
EEF1D	8	143597413	814
EEF1D	8	143597415	815
EEF1D	8	143597425	816
EEF1D	8	143597428	817
EEF1D	8	143597415	818
EEF1D	8	143597679	819
EEF1D	8	143597744	820
EEF1D	8	143597387	821
EEF1D	8	143597400	822
EEF1D	8	143587564	823
EEF1D	8	143597362	824
EEF1D	8	143597365	825
EEF1D	8	143597380	826
EEF1D	8	143597394	827
EEF1D	8	143597397	828
EEF1D	8	143597399	829
EEF1D	8	143597402	830
EEF1D	8	143597415	831
EEF1D	8	143597404	832
EEF1D	8	143586817	833
EEF1D	8	143597388	834
EEF1D	8	143589222	835
EEF1D	8	143597400	836
EEF1D	8	143597384	837
EEF1D	8	143599541	838
EEF1D	8	143597381	839
EEF1D	8	143597393	840
EEF1D	8	143589316	841
EEF1D	8	143596754	842
EEF1D	8	143597413	843
EEF1D	8	143597414	844
EEF1D	8	143597442	845
EEF1D	8	143596129	846
EEF1D	8	143597415	847
EEF1D	8	143590893	848
EEF1D	8	143596345	849
EEF1D	8	143592169	850
EEF1D	8	143597415	851
EEF1D	8	143597415	852
EEF1D	8	143597415	853
EEF1D	8	143597415	854
EEF1D	8	143597415	855
EEF1D	8	143597411	856
EEF1D	8	143592893	857
EEF1D	8	143597105	858
EEF1D	8	143597111	859
EEF1D	8	143597413	860
EEF1D	8	143597415	861
PUF60	8	143829315	862
PUF60	8	143829026	863
PUF60	8	143829039	864
PUF60	8	143829303	865
PUF60	8	143829352	866
PUF60	8	143823358	867
PUF60	8	143829334	868
PUF60	8	143829237	869
PUF60	8	143825429	870
PUF60	8	143829041	871
PUF60	8	143829028	872
PUF60	8	143823937	873
PUF60	8	143829334	874
PUF60	8	143829319	875
PUF60	8	143829338	876
PUF60	8	143825140	877
PUF60	8	143829369	878
PUF60	8	143829315	879
PUF60	8	143829320	880
PUF60	8	143829338	881
PUF60	8	143830709	882
PUF60	8	143823294	883
PUF60	8	143818476	884
PUF60	8	143823306	885
PUF60	8	143829315	886
PUF60	8	143824399	887
PUF60	8	143829044	888
PUF60	8	143819037	889
PUF60	8	143829304	890
PUF60	8	143823348	891
PUF60	8	143824460	892
PUF60	8	143821743	893
REXO4	9	133418096	894
REXO4	9	133418010	895
REXO4	9	133417977	896
REXO4	9	133417954	897
REXO4	9	133417959	898
REXO4	9	133415900	899
ANKRD18B	9	33524251	900
ANKRD18B	9	33524394	901
ANKRD18B	9	33533442	902
ANKRD18B	9	33536887	903
ANKRD18B	9	33548434	904
ANKRD18B	9	33548832	905
ANKRD18B	9	33567103	906
ANKRD18B	9	33567213	907
CENPP	9	92325953	908
CENPP	9	92600257	909
CENPP	9	92610544	910
IPPK	9	92670131	911
IPPK	9	92620330	912
IPPK	9	92670131	913
IL3RA	X	1336785	914
IL3RA	X	1336796	915
IL3RA	X	1336616	916
PTCHD1	X	23334849	917
PTCHD1	X	23335069	918
SLC35A2	X	48911651	919
SLC35A2	X	48911646	920
SLC35A2	X	48911634	921
SLC35A2	X	48911646	922
SLC35A2	X	48911646	923
SLC35A2	X	48911958	924
SLC35A2	X	48911669	925
SLC35A2	X	48909872	926
SLC35A2	X	48911958	927
SLC35A2	X	48911646	928
SLC35A2	X	48911646	929
SLC35A2	X	48911646	930
SLC35A2	X	48911937	931
SLC35A2	X	48911646	932
SLC35A2	X	48911646	933
SLC35A2	X	48911646	934
SLC35A2	X	48911677	935
SLC35A2	X	48911669	936
IL3RA	Y	1336785	937
IL3RA	Y	1336796	938
IL3RA	Y	1336616	939
BFAR	16	14632931	940
BFAR	16	14632931	941
BFAR	16	14632932	942
BFAR	16	14632943	943
BFAR	16	14632951	944
BFAR	16	14632974	945
BFAR	16	14633163	946
BFAR	16	14644288	947
BFAR	16	14648544	948
BFAR	16	14661964	949
BFAR	16	14662030	950
BFAR	16	14667320	951
CFD	19	859453	952
CFD	19	859453	953
CFD	19	859664	954
CFD	19	859664	955
CFD	19	859664	956
CFD	19	859664	957
CFD	19	861699	958
GTF2H2B	5	70415352	959
OR2B8P	6	28054165	960
NELFE	6	31958971	961
NELFE	6	31959038	962
NELFE	6	31958919	963
NELFE	6	31958962	964
NELFE	6	31958852	965
NELFE	6	31958960	966
NELFE	6	31958957	967
NELFE	6	31958479	968
NELFE	6	31958571	969
NELFE	6	31958968	970
NELFE	6	31958859	971
NELFE	6	31958965	972
NELFE	6	31958954	973
NELFE	6	31958446	974
GFUS	8	143613607	975
GFUS	8	143614385	976
GFUS	8	143617482	977
GFUS	8	143617504	978
GFUS	8	143617549	979
GFUS	8	143613391	980
GFUS	8	143617474	981
GFUS	8	143617532	982
GFUS	8	143617300	983
GFUS	8	143617511	984
GFUS	8	143616726	985
GFUS	8	143617507	986
GFUS	8	143618048	987
GFUS	8	143616464	988
GFUS	8	143617549	989
GFUS	8	143617552	990
LINC00417	13	18738100	991
LINC00417	13	18740099	992
LINC01238	2	241970683	993
LINC01238	2	241977276	994
LOC100294145	6	32894176	995
LOC100294145	6	32903758	996
LOC101928032	X	1337274	997
LOC101928032	X	1378476	998
LOC101929937	20	346266	999
LOC101929937	20	348690	1000
LOC102723534	15	23288014	1001
LOC102723534	15	23303510	1002
LOC105370902	15	75470762	1003
LOC105370902	15	75503039	1004
LOC105371750	17	36657894	1005
LOC105371750	17	36773446	1006
LOC105374181	3	158864341	1007
LOC105374181	3	158879515	1008
LOC105375262	7	44904701	1009
LOC105375262	7	44908780	1010
LOC105378447	10	97218973	1011
LOC105378447	10	97231238	1012
LOC105378973	5	55278405	1013
LOC105378973	5	55295580	1014
LOC107985784	2	186523146	1015
LOC107985784	2	186536327	1016
LOC107987069	9	65390961	1017
LOC107987069	9	65397559	1018
LOC124900423	1	205731221	1019
LOC124900423	1	205731352	1020
LOC124900667	4	10356933	1021
LOC124900667	4	10377625	1022
LOC124901365	6	99520768	1023
LOC124901365	6	99524239	1024
LOC124901572	7	1521639	1025
LOC124901572	7	1525609	1026
LOC124902366	10	5065554	1027
LOC124902366	10	5072969	1028
LOC124902636	11	13354456	1029
LOC124902636	11	13359959	1030
LOC124902808	11	20441570	1031
LOC124902808	11	20450071	1032
LOC124903755	16	88635008	1033
LOC124903755	16	88637434	1034
LOC124903917	1	31551535	1035
LOC124903917	1	31566932	1036
LOC124906023	2	70293902	1037
LOC124906023	2	70296014	1038
LOC124907758	2	44475791	1039
LOC124907758	2	44493964	1040

## Sheet: Output from search within 10kb
Chromosome	Coordinate difference between off-target and TSS	Off-target site ID #	TSS ID #	TSS gene name
11	59	5	111	CD5
11	17	6	111	CD5
11	161	7	111	CD5
11	57	768	111	CD5
11	17	770	111	CD5
11	161	772	111	CD5
11	39	5	112	CD5
11	3	6	112	CD5
11	141	7	112	CD5
11	37	768	112	CD5
11	3	770	112	CD5
11	141	772	112	CD5
X	294	1	914	IL3RA
X	349	2	914	IL3RA
X	401	3	914	IL3RA
X	157	4	914	IL3RA
X	294	743	914	IL3RA
X	349	755	914	IL3RA
X	401	756	914	IL3RA
X	157	766	914	IL3RA
X	305	1	915	IL3RA
X	360	2	915	IL3RA
X	412	3	915	IL3RA
X	168	4	915	IL3RA
X	305	743	915	IL3RA
X	360	755	915	IL3RA
X	412	756	915	IL3RA
X	168	766	915	IL3RA
X	125	1	916	IL3RA
X	180	2	916	IL3RA
X	232	3	916	IL3RA
X	12	4	916	IL3RA
X	125	743	916	IL3RA
X	180	755	916	IL3RA
X	232	756	916	IL3RA
X	12	766	916	IL3RA
X	783	1	997	LOC101928032
X	838	2	997	LOC101928032
X	890	3	997	LOC101928032
X	646	4	997	LOC101928032
X	783	743	997	LOC101928032
X	838	755	997	LOC101928032
X	890	756	997	LOC101928032
X	646	766	997	LOC101928032
